# Supplementary material for: A Systematic In Silico Mining of the Mechanistic Implications and Therapeutic Potentials of Estrogen Receptor (ER)-α in Breast Cancer
Source: PLoS One. 2014 Mar 10;9(3):e91894. doi: 10.1371/journal.pone.0091894 (PMC3948898; doi:10.1371/journal.pone.0091894)
Supplement: Table S4 — Unique ER-α-protein interaction pairs in the human binary EPI network. (XLS) [file pone.0091894.s005.xls]

## Sheet: Sheet1
Table S4. Unique ER-α-protein interaction pairs in the human binary EPI network.
INTERACTOR_A	INTERACTOR_B
ESR1_HUMAN	SC6A1_HUMAN
ESR1_HUMAN	ACTS_HUMAN
ESR1_HUMAN	ACTB_HUMAN
ESR1_HUMAN	ACTC_HUMAN
ESR1_HUMAN	ACTN1_HUMAN
ESR1_HUMAN	ACTN4_HUMAN
ESR1_HUMAN	ARP3_HUMAN
ESR1_HUMAN	AIFM1_HUMAN
ESR1_HUMAN	AKAP8_HUMAN
ESR1_HUMAN	AKT2_HUMAN
ESR1_HUMAN	AN32A_HUMAN
ESR1_HUMAN	ANXA2_HUMAN
ESR1_HUMAN	AP2M1_HUMAN
ESR1_HUMAN	APEX1_HUMAN
ESR1_HUMAN	APOD_HUMAN
ESR1_HUMAN	ARF1_HUMAN
ESR1_HUMAN	RHG01_HUMAN
ESR1_HUMAN	GDIR1_HUMAN
ESR1_HUMAN	ASH2L_HUMAN
ESR1_HUMAN	PUR9_HUMAN
ESR1_HUMAN	AT1A1_HUMAN
ESR1_HUMAN	AT2A2_HUMAN
ESR1_HUMAN	BAG1_HUMAN
ESR1_HUMAN	BARD1_HUMAN
ESR1_HUMAN	BCAR1_HUMAN
ESR1_HUMAN	BCL3_HUMAN
ESR1_HUMAN	BL1S1_HUMAN
ESR1_HUMAN	BRCA1_HUMAN
ESR1_HUMAN	BTF3_HUMAN
ESR1_HUMAN	BZW1_HUMAN
ESR1_HUMAN	CAND1_HUMAN
ESR1_HUMAN	CAPR1_HUMAN
ESR1_HUMAN	CAPZB_HUMAN
ESR1_HUMAN	CAV1_HUMAN
ESR1_HUMAN	CCND1_HUMAN
ESR1_HUMAN	CCNT1_HUMAN
ESR1_HUMAN	TCPH_HUMAN
ESR1_HUMAN	CD47_HUMAN
ESR1_HUMAN	MPIP2_HUMAN
ESR1_HUMAN	CDC73_HUMAN
ESR1_HUMAN	CD11B_HUMAN
ESR1_HUMAN	CDK2_HUMAN
ESR1_HUMAN	CDK5_HUMAN
ESR1_HUMAN	CDK8_HUMAN
ESR1_HUMAN	CDN1A_HUMAN
ESR1_HUMAN	CEBPB_HUMAN
ESR1_HUMAN	COF1_HUMAN
ESR1_HUMAN	CHD3_HUMAN
ESR1_HUMAN	CHD4_HUMAN
ESR1_HUMAN	CISH_HUMAN
ESR1_HUMAN	CITE1_HUMAN
ESR1_HUMAN	CLIC1_HUMAN
ESR1_HUMAN	CLH1_HUMAN
ESR1_HUMAN	CLH2_HUMAN
ESR1_HUMAN	NELFB_HUMAN
ESR1_HUMAN	COPA_HUMAN
ESR1_HUMAN	COPB_HUMAN
ESR1_HUMAN	COPG1_HUMAN
ESR1_HUMAN	CBP_HUMAN
ESR1_HUMAN	XPO2_HUMAN
ESR1_HUMAN	SRC8_HUMAN
ESR1_HUMAN	CUED2_HUMAN
ESR1_HUMAN	CUL3_HUMAN
ESR1_HUMAN	DDB1_HUMAN
ESR1_HUMAN	DDX17_HUMAN
ESR1_HUMAN	DDX5_HUMAN
ESR1_HUMAN	DDX54_HUMAN
ESR1_HUMAN	DEK_HUMAN
ESR1_HUMAN	DHX9_HUMAN
ESR1_HUMAN	DKC1_HUMAN
ESR1_HUMAN	DJB11_HUMAN
ESR1_HUMAN	DNM1L_HUMAN
ESR1_HUMAN	TDIF2_HUMAN
ESR1_HUMAN	DSG1_HUMAN
ESR1_HUMAN	DESP_HUMAN
ESR1_HUMAN	DUT_HUMAN
ESR1_HUMAN	DYHC1_HUMAN
ESR1_HUMAN	E2F1_HUMAN
ESR1_HUMAN	EF1A1_HUMAN
ESR1_HUMAN	EF1A2_HUMAN
ESR1_HUMAN	EF1G_HUMAN
ESR1_HUMAN	U5S1_HUMAN
ESR1_HUMAN	EGFR_HUMAN
ESR1_HUMAN	EHMT2_HUMAN
ESR1_HUMAN	EIF3B_HUMAN
ESR1_HUMAN	EIF3F_HUMAN
ESR1_HUMAN	IF4A1_HUMAN
ESR1_HUMAN	IF4G1_HUMAN
ESR1_HUMAN	IF4G3_HUMAN
ESR1_HUMAN	EMD_HUMAN
ESR1_HUMAN	ENOA_HUMAN
ESR1_HUMAN	EP300_HUMAN
ESR1_HUMAN	EP400_HUMAN
ESR1_HUMAN	ERBB2_HUMAN
ESR1_HUMAN	PRGC2_HUMAN
ESR1_HUMAN	SMCA4_HUMAN
ESR1_HUMAN	NCOA6_HUMAN
ESR1_HUMAN	NCOA4_HUMAN
ESR1_HUMAN	SRC_HUMAN
ESR1_HUMAN	GA45G_HUMAN
ESR1_HUMAN	GA45A_HUMAN
ESR1_HUMAN	CTNB1_HUMAN
ESR1_HUMAN	PTEN_HUMAN
ESR1_HUMAN	SAFB1_HUMAN
ESR1_HUMAN	ZBT16_HUMAN
ESR1_HUMAN	XBP1_HUMAN
ESR1_HUMAN	PTMA_HUMAN
ESR1_HUMAN	SMRD1_HUMAN
ESR1_HUMAN	TDG_HUMAN
ESR1_HUMAN	BAZ1B_HUMAN
ESR1_HUMAN	NCOA2_HUMAN
ESR1_HUMAN	MED1_HUMAN
ESR1_HUMAN	SAFB2_HUMAN
ESR1_HUMAN	AHR_HUMAN
ESR1_HUMAN	MTA1_HUMAN
ESR1_HUMAN	CCNH_HUMAN
ESR1_HUMAN	MAT1_HUMAN
ESR1_HUMAN	SMCA2_HUMAN
ESR1_HUMAN	NSD1_HUMAN
ESR1_HUMAN	1433T_HUMAN
ESR1_HUMAN	MGMT_HUMAN
ESR1_HUMAN	PELP1_HUMAN
ESR1_HUMAN	PRDM2_HUMAN
ESR1_HUMAN	ANM1_HUMAN
ESR1_HUMAN	NR1I2_HUMAN
ESR1_HUMAN	ESR1_HUMAN
ESR1_HUMAN	NR2C2_HUMAN
ESR1_HUMAN	PO2F1_HUMAN
ESR1_HUMAN	PO2F2_HUMAN
ESR1_HUMAN	STA5A_HUMAN
ESR1_HUMAN	RFOX2_HUMAN
ESR1_HUMAN	RT29_HUMAN
ESR1_HUMAN	COT1_HUMAN
ESR1_HUMAN	P53_HUMAN
ESR1_HUMAN	CDK7_HUMAN
ESR1_HUMAN	TF2H1_HUMAN
ESR1_HUMAN	MVP_HUMAN
ESR1_HUMAN	ESR2_HUMAN
ESR1_HUMAN	CEBPA_HUMAN
ESR1_HUMAN	SVIL_HUMAN
ESR1_HUMAN	NR0B2_HUMAN
ESR1_HUMAN	IGF1R_HUMAN
ESR1_HUMAN	PAK6_HUMAN
ESR1_HUMAN	PO4F1_HUMAN
ESR1_HUMAN	PO4F2_HUMAN
ESR1_HUMAN	REXO4_HUMAN
ESR1_HUMAN	NR2C1_HUMAN
ESR1_HUMAN	AKP13_HUMAN
ESR1_HUMAN	TBP_HUMAN
ESR1_HUMAN	PRGC1_HUMAN
ESR1_HUMAN	NCOA3_HUMAN
ESR1_HUMAN	SHC1_HUMAN
ESR1_HUMAN	TADA3_HUMAN
ESR1_HUMAN	RNF4_HUMAN
ESR1_HUMAN	PIAS2_HUMAN
ESR1_HUMAN	TIF1A_HUMAN
ESR1_HUMAN	NRIP1_HUMAN
ESR1_HUMAN	NR2F6_HUMAN
ESR1_HUMAN	ISL1_HUMAN
ESR1_HUMAN	NCOA7_HUMAN
ESR1_HUMAN	NCOR1_HUMAN
ESR1_HUMAN	JUN_HUMAN
ESR1_HUMAN	ZN398_HUMAN
ESR1_HUMAN	SRA1_HUMAN
ESR1_HUMAN	RNF12_HUMAN
ESR1_HUMAN	PDLI1_HUMAN
ESR1_HUMAN	LDB1_HUMAN
ESR1_HUMAN	TRI25_HUMAN
ESR1_HUMAN	KAT5_HUMAN
ESR1_HUMAN	MUC1_HUMAN
ESR1_HUMAN	UBC_HUMAN
ESR1_HUMAN	HDAC7_HUMAN
ESR1_HUMAN	SUMO1_HUMAN
ESR1_HUMAN	SP1_HUMAN
ESR1_HUMAN	SIN3A_HUMAN
ESR1_HUMAN	KLF5_HUMAN
ESR1_HUMAN	SMYD3_HUMAN
ESR1_HUMAN	CHIP_HUMAN
ESR1_HUMAN	MYOD1_HUMAN
ESR1_HUMAN	MTA2_HUMAN
ESR1_HUMAN	AHRR_HUMAN
ESR1_HUMAN	ING1_HUMAN
ESR1_HUMAN	HDAC1_HUMAN
ESR1_HUMAN	LMO4_HUMAN
ESR1_HUMAN	NCOA1_HUMAN
ESR1_HUMAN	LCOR_HUMAN
ESR1_HUMAN	SETD7_HUMAN
ESR1_HUMAN	HDAC4_HUMAN
ESR1_HUMAN	MSH2_HUMAN
ESR1_HUMAN	PEPC_HUMAN
ESR1_HUMAN	IRS1_HUMAN
ESR1_HUMAN	IRS2_HUMAN
ESR1_HUMAN	MK01_HUMAN
ESR1_HUMAN	PHB2_HUMAN
ESR1_HUMAN	ATAD2_HUMAN
ESR1_HUMAN	KS6A1_HUMAN
ESR1_HUMAN	LRIF1_HUMAN
ESR1_HUMAN	HDAC3_HUMAN
ESR1_HUMAN	NCOR2_HUMAN
ESR1_HUMAN	PHB_HUMAN
ESR1_HUMAN	HS90A_HUMAN
ESR1_HUMAN	KAT6A_HUMAN
ESR1_HUMAN	FOS_HUMAN
ESR1_HUMAN	HDAC2_HUMAN
ESR1_HUMAN	KDM1A_HUMAN
ESR1_HUMAN	SMAD2_HUMAN
ESR1_HUMAN	SMAD3_HUMAN
ESR1_HUMAN	SMUF1_HUMAN
ESR1_HUMAN	OTUB1_HUMAN
ESR1_HUMAN	AKT1_HUMAN
ESR1_HUMAN	MED25_HUMAN
ESR1_HUMAN	FOXO1_HUMAN
ESR1_HUMAN	SF01_HUMAN
ESR1_HUMAN	SKI_HUMAN
ESR1_HUMAN	MLL2_HUMAN
ESR1_HUMAN	WDR5_HUMAN
ESR1_HUMAN	RBBP5_HUMAN
ESR1_HUMAN	SIR1_HUMAN
ESR1_HUMAN	CALM_HUMAN
ESR1_HUMAN	TFF1_HUMAN
ESR1_HUMAN	RXRA_HUMAN
ESR1_HUMAN	PPARG_HUMAN
ESR1_HUMAN	PRGR_HUMAN
ESR1_HUMAN	XPO1_HUMAN
ESR1_HUMAN	RAN_HUMAN
ESR1_HUMAN	RABX5_HUMAN
ESR1_HUMAN	TAB2_HUMAN
ESR1_HUMAN	UBE3A_HUMAN
ESR1_HUMAN	UIMC1_HUMAN
ESR1_HUMAN	MDM2_HUMAN
ESR1_HUMAN	PP1G_HUMAN
ESR1_HUMAN	SPOP_HUMAN
ESR1_HUMAN	CSN5_HUMAN
ESR1_HUMAN	HOIL1_HUMAN
ESR1_HUMAN	RBM23_HUMAN
ESR1_HUMAN	IKKA_HUMAN
ESR1_HUMAN	TF65_HUMAN
ESR1_HUMAN	NR1H4_HUMAN
ESR1_HUMAN	VAV3_HUMAN
ESR1_HUMAN	HEXI1_HUMAN
ESR1_HUMAN	PAK1_HUMAN
ESR1_HUMAN	RAC3_HUMAN
ESR1_HUMAN	EZH2_HUMAN
ESR1_HUMAN	EWS_HUMAN
ESR1_HUMAN	EXOSX_HUMAN
ESR1_HUMAN	EZRI_HUMAN
ESR1_HUMAN	FAF2_HUMAN
ESR1_HUMAN	FAS_HUMAN
ESR1_HUMAN	FERM2_HUMAN
ESR1_HUMAN	FHL2_HUMAN
ESR1_HUMAN	FIS1_HUMAN
ESR1_HUMAN	FKB1A_HUMAN
ESR1_HUMAN	FKBP4_HUMAN
ESR1_HUMAN	FKBP5_HUMAN
ESR1_HUMAN	FLII_HUMAN
ESR1_HUMAN	FLNA_HUMAN
ESR1_HUMAN	FLNB_HUMAN
ESR1_HUMAN	FLNC_HUMAN
ESR1_HUMAN	FMR1_HUMAN
ESR1_HUMAN	FOXO4_HUMAN
ESR1_HUMAN	FUS_HUMAN
ESR1_HUMAN	G3BP1_HUMAN
ESR1_HUMAN	G3BP2_HUMAN
ESR1_HUMAN	G6PD_HUMAN
ESR1_HUMAN	GAK_HUMAN
ESR1_HUMAN	G3P_HUMAN
ESR1_HUMAN	GDF5_HUMAN
ESR1_HUMAN	GBB1_HUMAN
ESR1_HUMAN	GBB2_HUMAN
ESR1_HUMAN	GBLP_HUMAN
ESR1_HUMAN	GNL3_HUMAN
ESR1_HUMAN	GOGA2_HUMAN
ESR1_HUMAN	GRIP1_HUMAN
ESR1_HUMAN	GELS_HUMAN
ESR1_HUMAN	TF2B_HUMAN
ESR1_HUMAN	TF3C4_HUMAN
ESR1_HUMAN	H2AX_HUMAN
ESR1_HUMAN	H2AY_HUMAN
ESR1_HUMAN	H33_HUMAN
ESR1_HUMAN	HDAC5_HUMAN
ESR1_HUMAN	HDAC9_HUMAN
ESR1_HUMAN	HIF1A_HUMAN
ESR1_HUMAN	H2B1B_HUMAN
ESR1_HUMAN	H32_HUMAN
ESR1_HUMAN	H4_HUMAN
ESR1_HUMAN	ROA1_HUMAN
ESR1_HUMAN	ROA2_HUMAN
ESR1_HUMAN	ROAA_HUMAN
ESR1_HUMAN	HNRPC_HUMAN
ESR1_HUMAN	HNRPK_HUMAN
ESR1_HUMAN	HNRPL_HUMAN
ESR1_HUMAN	HNRPM_HUMAN
ESR1_HUMAN	HNRPR_HUMAN
ESR1_HUMAN	HPCL1_HUMAN
ESR1_HUMAN	HS90B_HUMAN
ESR1_HUMAN	ENPL_HUMAN
ESR1_HUMAN	HSP74_HUMAN
ESR1_HUMAN	GRP78_HUMAN
ESR1_HUMAN	HSP7C_HUMAN
ESR1_HUMAN	GRP75_HUMAN
ESR1_HUMAN	HSPB1_HUMAN
ESR1_HUMAN	CH60_HUMAN
ESR1_HUMAN	CH10_HUMAN
ESR1_HUMAN	HS105_HUMAN
ESR1_HUMAN	HUWE1_HUMAN
ESR1_HUMAN	IDHC_HUMAN
ESR1_HUMAN	ILF2_HUMAN
ESR1_HUMAN	IMMT_HUMAN
ESR1_HUMAN	IQGA1_HUMAN
ESR1_HUMAN	PLAK_HUMAN
ESR1_HUMAN	KAT2A_HUMAN
ESR1_HUMAN	KDM5A_HUMAN
ESR1_HUMAN	KHDR1_HUMAN
ESR1_HUMAN	IMB1_HUMAN
ESR1_HUMAN	K1C10_HUMAN
ESR1_HUMAN	K1C15_HUMAN
ESR1_HUMAN	K1C18_HUMAN
ESR1_HUMAN	K1C19_HUMAN
ESR1_HUMAN	K2C6C_HUMAN
ESR1_HUMAN	K2C8_HUMAN
ESR1_HUMAN	LDHA_HUMAN
ESR1_HUMAN	LMNA_HUMAN
ESR1_HUMAN	LMNB1_HUMAN
ESR1_HUMAN	LC7L3_HUMAN
ESR1_HUMAN	LYAR_HUMAN
ESR1_HUMAN	MAPK2_HUMAN
ESR1_HUMAN	MARK2_HUMAN
ESR1_HUMAN	MBD2_HUMAN
ESR1_HUMAN	MCM5_HUMAN
ESR1_HUMAN	MDHM_HUMAN
ESR1_HUMAN	MED10_HUMAN
ESR1_HUMAN	MED12_HUMAN
ESR1_HUMAN	MED14_HUMAN
ESR1_HUMAN	MED17_HUMAN
ESR1_HUMAN	MED20_HUMAN
ESR1_HUMAN	MED21_HUMAN
ESR1_HUMAN	MED23_HUMAN
ESR1_HUMAN	MED24_HUMAN
ESR1_HUMAN	MED6_HUMAN
ESR1_HUMAN	MED7_HUMAN
ESR1_HUMAN	MEN1_HUMAN
ESR1_HUMAN	KI67_HUMAN
ESR1_HUMAN	MOGS_HUMAN
ESR1_HUMAN	3MG_HUMAN
ESR1_HUMAN	RT09_HUMAN
ESR1_HUMAN	MSH6_HUMAN
ESR1_HUMAN	MTA3_HUMAN
ESR1_HUMAN	MBB1A_HUMAN
ESR1_HUMAN	MYC_HUMAN
ESR1_HUMAN	MYH10_HUMAN
ESR1_HUMAN	MYH9_HUMAN
ESR1_HUMAN	MYL6_HUMAN
ESR1_HUMAN	MYL6B_HUMAN
ESR1_HUMAN	MYO1C_HUMAN
ESR1_HUMAN	MYO6_HUMAN
ESR1_HUMAN	NACA_HUMAN
ESR1_HUMAN	NUCL_HUMAN
ESR1_HUMAN	NIF3L_HUMAN
ESR1_HUMAN	NDKA_HUMAN
ESR1_HUMAN	NDKB_HUMAN
ESR1_HUMAN	NOP2_HUMAN
ESR1_HUMAN	NPM_HUMAN
ESR1_HUMAN	ANF_HUMAN
ESR1_HUMAN	NUMA1_HUMAN
ESR1_HUMAN	NU153_HUMAN
ESR1_HUMAN	OPA1_HUMAN
ESR1_HUMAN	PDIA1_HUMAN
ESR1_HUMAN	PABP1_HUMAN
ESR1_HUMAN	PARP1_HUMAN
ESR1_HUMAN	PDIA3_HUMAN
ESR1_HUMAN	K6PL_HUMAN
ESR1_HUMAN	PGAM5_HUMAN
ESR1_HUMAN	PIAS1_HUMAN
ESR1_HUMAN	P85A_HUMAN
ESR1_HUMAN	P85B_HUMAN
ESR1_HUMAN	KPYR_HUMAN
ESR1_HUMAN	KPYM_HUMAN
ESR1_HUMAN	PLCB3_HUMAN
ESR1_HUMAN	PLEC_HUMAN
ESR1_HUMAN	RPB1_HUMAN
ESR1_HUMAN	POP1_HUMAN
ESR1_HUMAN	NCPR_HUMAN
ESR1_HUMAN	PPID_HUMAN
ESR1_HUMAN	PP1A_HUMAN
ESR1_HUMAN	PRDX1_HUMAN
ESR1_HUMAN	PRDX3_HUMAN
ESR1_HUMAN	PRDX6_HUMAN
ESR1_HUMAN	KAP2_HUMAN
ESR1_HUMAN	KPCZ_HUMAN
ESR1_HUMAN	PRKDC_HUMAN
ESR1_HUMAN	ANM2_HUMAN
ESR1_HUMAN	PRP4B_HUMAN
ESR1_HUMAN	PRP8_HUMAN
ESR1_HUMAN	PSIP1_HUMAN
ESR1_HUMAN	PSA5_HUMAN
ESR1_HUMAN	PSA7_HUMAN
ESR1_HUMAN	PRS4_HUMAN
ESR1_HUMAN	PRS8_HUMAN
ESR1_HUMAN	PRS10_HUMAN
ESR1_HUMAN	PSMD2_HUMAN
ESR1_HUMAN	PSMD6_HUMAN
ESR1_HUMAN	PTBP1_HUMAN
ESR1_HUMAN	TEBP_HUMAN
ESR1_HUMAN	RAB10_HUMAN
ESR1_HUMAN	RAB1A_HUMAN
ESR1_HUMAN	RAB1B_HUMAN
ESR1_HUMAN	RAB7A_HUMAN
ESR1_HUMAN	RAP1A_HUMAN
ESR1_HUMAN	RBBP4_HUMAN
ESR1_HUMAN	RBBP6_HUMAN
ESR1_HUMAN	RBBP7_HUMAN
ESR1_HUMAN	RBM14_HUMAN
ESR1_HUMAN	RBMX_HUMAN
ESR1_HUMAN	RL10_HUMAN
ESR1_HUMAN	RL11_HUMAN
ESR1_HUMAN	RL12_HUMAN
ESR1_HUMAN	RL23_HUMAN
ESR1_HUMAN	RL18A_HUMAN
ESR1_HUMAN	RL22_HUMAN
ESR1_HUMAN	RL23A_HUMAN
ESR1_HUMAN	RL29_HUMAN
ESR1_HUMAN	RL37A_HUMAN
ESR1_HUMAN	RL4_HUMAN
ESR1_HUMAN	RL5_HUMAN
ESR1_HUMAN	RL6_HUMAN
ESR1_HUMAN	RL7_HUMAN
ESR1_HUMAN	RL9_HUMAN
ESR1_HUMAN	RS10_HUMAN
ESR1_HUMAN	RS13_HUMAN
ESR1_HUMAN	RS14_HUMAN
ESR1_HUMAN	RS2_HUMAN
ESR1_HUMAN	RS20_HUMAN
ESR1_HUMAN	RS25_HUMAN
ESR1_HUMAN	RS26_HUMAN
ESR1_HUMAN	RS3_HUMAN
ESR1_HUMAN	RS3A_HUMAN
ESR1_HUMAN	RS7_HUMAN
ESR1_HUMAN	RS8_HUMAN
ESR1_HUMAN	RSSA_HUMAN
ESR1_HUMAN	RRP1B_HUMAN
ESR1_HUMAN	RUVB1_HUMAN
ESR1_HUMAN	RUVB2_HUMAN
ESR1_HUMAN	S10A7_HUMAN
ESR1_HUMAN	S10A8_HUMAN
ESR1_HUMAN	SYSC_HUMAN
ESR1_HUMAN	CCL14_HUMAN
ESR1_HUMAN	SC11A_HUMAN
ESR1_HUMAN	SC61B_HUMAN
ESR1_HUMAN	SERPH_HUMAN
ESR1_HUMAN	SF3B1_HUMAN
ESR1_HUMAN	1433S_HUMAN
ESR1_HUMAN	SGK3_HUMAN
ESR1_HUMAN	SHOC2_HUMAN
ESR1_HUMAN	SIN3B_HUMAN
ESR1_HUMAN	4F2_HUMAN
ESR1_HUMAN	NHRF1_HUMAN
ESR1_HUMAN	SNF5_HUMAN
ESR1_HUMAN	SMRC2_HUMAN
ESR1_HUMAN	SMD1_HUMAN
ESR1_HUMAN	SOS2_HUMAN
ESR1_HUMAN	SP2_HUMAN
ESR1_HUMAN	SP3_HUMAN
ESR1_HUMAN	SPTN1_HUMAN
ESR1_HUMAN	SPTB2_HUMAN
ESR1_HUMAN	SRPK1_HUMAN
ESR1_HUMAN	SRPK2_HUMAN
ESR1_HUMAN	SRRM1_HUMAN
ESR1_HUMAN	SRRM2_HUMAN
ESR1_HUMAN	SRSF1_HUMAN
ESR1_HUMAN	SRSF2_HUMAN
ESR1_HUMAN	SRSF3_HUMAN
ESR1_HUMAN	SRSF6_HUMAN
ESR1_HUMAN	SRSF7_HUMAN
ESR1_HUMAN	LA_HUMAN
ESR1_HUMAN	STAT3_HUMAN
ESR1_HUMAN	SUN1_HUMAN
ESR1_HUMAN	SP16H_HUMAN
ESR1_HUMAN	HNRPQ_HUMAN
ESR1_HUMAN	SYNE1_HUMAN
ESR1_HUMAN	TAF1A_HUMAN
ESR1_HUMAN	TAF1B_HUMAN
ESR1_HUMAN	TBL1R_HUMAN
ESR1_HUMAN	TRFE_HUMAN
ESR1_HUMAN	TFR1_HUMAN
ESR1_HUMAN	TIM44_HUMAN
ESR1_HUMAN	TKT_HUMAN
ESR1_HUMAN	TNPO2_HUMAN
ESR1_HUMAN	TOP1_HUMAN
ESR1_HUMAN	TOP2A_HUMAN
ESR1_HUMAN	TOP2B_HUMAN
ESR1_HUMAN	TPM1_HUMAN
ESR1_HUMAN	TRAF6_HUMAN
ESR1_HUMAN	TRAP1_HUMAN
ESR1_HUMAN	TIF1B_HUMAN
ESR1_HUMAN	TRI37_HUMAN
ESR1_HUMAN	TRIPC_HUMAN
ESR1_HUMAN	TRIP4_HUMAN
ESR1_HUMAN	TRRAP_HUMAN
ESR1_HUMAN	TBA1A_HUMAN
ESR1_HUMAN	TBA1B_HUMAN
ESR1_HUMAN	TBA3C_HUMAN
ESR1_HUMAN	TBB2A_HUMAN
ESR1_HUMAN	TBB3_HUMAN
ESR1_HUMAN	TBB4B_HUMAN
ESR1_HUMAN	U2AF2_HUMAN
ESR1_HUMAN	UBP2L_HUMAN
ESR1_HUMAN	UBC9_HUMAN
ESR1_HUMAN	UB2L3_HUMAN
ESR1_HUMAN	UBF1_HUMAN
ESR1_HUMAN	UGDH_HUMAN
ESR1_HUMAN	RENT1_HUMAN
ESR1_HUMAN	SAS10_HUMAN
ESR1_HUMAN	VAPA_HUMAN
ESR1_HUMAN	VAPB_HUMAN
ESR1_HUMAN	VINC_HUMAN
ESR1_HUMAN	TERA_HUMAN
ESR1_HUMAN	VDAC1_HUMAN
ESR1_HUMAN	WDR1_HUMAN
ESR1_HUMAN	XPO5_HUMAN
ESR1_HUMAN	XRCC5_HUMAN
ESR1_HUMAN	XRCC6_HUMAN
ESR1_HUMAN	YBOX1_HUMAN
ESR1_HUMAN	1433B_HUMAN
ESR1_HUMAN	1433E_HUMAN
ESR1_HUMAN	1433Z_HUMAN
ESR1_HUMAN	ABCF1_HUMAN
ESR1_HUMAN	ACAD9_HUMAN
ESR1_HUMAN	ACLY_HUMAN
ESR1_HUMAN	ACON_HUMAN
ESR1_HUMAN	ARP2_HUMAN
ESR1_HUMAN	AHNK_HUMAN
ESR1_HUMAN	P5CS_HUMAN
ESR1_HUMAN	ALDOA_HUMAN
ESR1_HUMAN	ALDOC_HUMAN
ESR1_HUMAN	AN32B_HUMAN
ESR1_HUMAN	AP3D1_HUMAN
ESR1_HUMAN	ARGI1_HUMAN
ESR1_HUMAN	ARPC4_HUMAN
ESR1_HUMAN	ASNS_HUMAN
ESR1_HUMAN	ATD3A_HUMAN
ESR1_HUMAN	ATPB_HUMAN
ESR1_HUMAN	AT5F1_HUMAN
ESR1_HUMAN	BCLF1_HUMAN
ESR1_HUMAN	SPE39_HUMAN
ESR1_HUMAN	EMSA1_HUMAN
ESR1_HUMAN	RTCB_HUMAN
ESR1_HUMAN	CF211_HUMAN
ESR1_HUMAN	PYR1_HUMAN
ESR1_HUMAN	HAKAI_HUMAN
ESR1_HUMAN	CCNC_HUMAN
ESR1_HUMAN	CERS2_HUMAN
ESR1_HUMAN	COX2_HUMAN
ESR1_HUMAN	DBPA_HUMAN
ESR1_HUMAN	CATD_HUMAN
ESR1_HUMAN	DGLB_HUMAN
ESR1_HUMAN	DREB_HUMAN
ESR1_HUMAN	OST48_HUMAN
ESR1_HUMAN	DDX18_HUMAN
ESR1_HUMAN	DDX21_HUMAN
ESR1_HUMAN	DDX27_HUMAN
ESR1_HUMAN	DDX3X_HUMAN
ESR1_HUMAN	DDX3Y_HUMAN
ESR1_HUMAN	DDX50_HUMAN
ESR1_HUMAN	DECR_HUMAN
ESR1_HUMAN	DHX15_HUMAN
ESR1_HUMAN	DHX29_HUMAN
ESR1_HUMAN	DHX30_HUMAN
ESR1_HUMAN	EF2_HUMAN
ESR1_HUMAN	EPIPL_HUMAN
ESR1_HUMAN	FHL1_HUMAN
ESR1_HUMAN	ETFA_HUMAN
ESR1_HUMAN	SPB1_HUMAN
ESR1_HUMAN	GANAB_HUMAN
ESR1_HUMAN	SYG_HUMAN
ESR1_HUMAN	GCN1L_HUMAN
ESR1_HUMAN	GBB4_HUMAN
ESR1_HUMAN	NOG2_HUMAN
ESR1_HUMAN	AATC_HUMAN
ESR1_HUMAN	NOG1_HUMAN
ESR1_HUMAN	H2AV_HUMAN
ESR1_HUMAN	HCDH_HUMAN
ESR1_HUMAN	ECHA_HUMAN
ESR1_HUMAN	ECHB_HUMAN
ESR1_HUMAN	HEBP2_HUMAN
ESR1_HUMAN	H15_HUMAN
ESR1_HUMAN	H2A1D_HUMAN
ESR1_HUMAN	HM13_HUMAN
ESR1_HUMAN	ROA0_HUMAN
ESR1_HUMAN	ROA3_HUMAN
ESR1_HUMAN	HNRPF_HUMAN
ESR1_HUMAN	HSP77_HUMAN
ESR1_HUMAN	HYOU1_HUMAN
ESR1_HUMAN	IDHP_HUMAN
ESR1_HUMAN	AINX_HUMAN
ESR1_HUMAN	IPO7_HUMAN
ESR1_HUMAN	ECM29_HUMAN
ESR1_HUMAN	K1C16_HUMAN
ESR1_HUMAN	K2C1B_HUMAN
ESR1_HUMAN	LEG7_HUMAN
ESR1_HUMAN	LRC59_HUMAN
ESR1_HUMAN	MED13_HUMAN
ESR1_HUMAN	MED16_HUMAN
ESR1_HUMAN	LYRIC_HUMAN
ESR1_HUMAN	C1TC_HUMAN
ESR1_HUMAN	MYLK2_HUMAN
ESR1_HUMAN	MYO1B_HUMAN
ESR1_HUMAN	MYO1D_HUMAN
ESR1_HUMAN	NAT10_HUMAN
ESR1_HUMAN	NOP56_HUMAN
ESR1_HUMAN	NOP58_HUMAN
ESR1_HUMAN	PSA_HUMAN
ESR1_HUMAN	OXSR1_HUMAN
ESR1_HUMAN	PCBP1_HUMAN
ESR1_HUMAN	PDIA4_HUMAN
ESR1_HUMAN	K6PP_HUMAN
ESR1_HUMAN	SERA_HUMAN
ESR1_HUMAN	PSB2_HUMAN
ESR1_HUMAN	HACD3_HUMAN
ESR1_HUMAN	PYGB_HUMAN
ESR1_HUMAN	RCN2_HUMAN
ESR1_HUMAN	REEP6_HUMAN
ESR1_HUMAN	RL10A_HUMAN
ESR1_HUMAN	RL13_HUMAN
ESR1_HUMAN	RL14_HUMAN
ESR1_HUMAN	RL18_HUMAN
ESR1_HUMAN	RL21_HUMAN
ESR1_HUMAN	RLP24_HUMAN
ESR1_HUMAN	RL27A_HUMAN
ESR1_HUMAN	RL28_HUMAN
ESR1_HUMAN	RL3_HUMAN
ESR1_HUMAN	RL31_HUMAN
ESR1_HUMAN	RL36_HUMAN
ESR1_HUMAN	RL36A_HUMAN
ESR1_HUMAN	RL7A_HUMAN
ESR1_HUMAN	RL8_HUMAN
ESR1_HUMAN	RLA0_HUMAN
ESR1_HUMAN	RPN1_HUMAN
ESR1_HUMAN	RPN2_HUMAN
ESR1_HUMAN	RS11_HUMAN
ESR1_HUMAN	RS12_HUMAN
ESR1_HUMAN	RS15A_HUMAN
ESR1_HUMAN	RS16_HUMAN
ESR1_HUMAN	RS18_HUMAN
ESR1_HUMAN	RS19_HUMAN
ESR1_HUMAN	RS4X_HUMAN
ESR1_HUMAN	RS6_HUMAN
ESR1_HUMAN	RS9_HUMAN
ESR1_HUMAN	RRP12_HUMAN
ESR1_HUMAN	RRS1_HUMAN
ESR1_HUMAN	RL1D1_HUMAN
ESR1_HUMAN	SC22B_HUMAN
ESR1_HUMAN	SC23A_HUMAN
ESR1_HUMAN	SPB4_HUMAN
ESR1_HUMAN	GLYM_HUMAN
ESR1_HUMAN	AAAT_HUMAN
ESR1_HUMAN	SPAG1_HUMAN
ESR1_HUMAN	SPCS2_HUMAN
ESR1_HUMAN	SSRG_HUMAN
ESR1_HUMAN	STAU1_HUMAN
ESR1_HUMAN	TAF2_HUMAN
ESR1_HUMAN	TAGL2_HUMAN
ESR1_HUMAN	TCOF_HUMAN
ESR1_HUMAN	TR150_HUMAN
ESR1_HUMAN	TMEDA_HUMAN
ESR1_HUMAN	TMED2_HUMAN
ESR1_HUMAN	TMOD3_HUMAN
ESR1_HUMAN	TMX1_HUMAN
ESR1_HUMAN	TOIP1_HUMAN
ESR1_HUMAN	TRAM1_HUMAN
ESR1_HUMAN	TBA1C_HUMAN
ESR1_HUMAN	TBB5_HUMAN
ESR1_HUMAN	TBB1_HUMAN
ESR1_HUMAN	SR140_HUMAN
ESR1_HUMAN	UN45A_HUMAN
ESR1_HUMAN	VDAC3_HUMAN
ESR1_HUMAN	VPS45_HUMAN
ESR1_HUMAN	WDR36_HUMAN
ESR1_HUMAN	YTHD2_HUMAN
ESR1_HUMAN	Z512B_HUMAN
ESR1_HUMAN	SYAC_HUMAN
ESR1_HUMAN	THIK_HUMAN
ESR1_HUMAN	ALKB7_HUMAN
ESR1_HUMAN	ARFG2_HUMAN
ESR1_HUMAN	ARI5A_HUMAN
ESR1_HUMAN	ARSB_HUMAN
ESR1_HUMAN	ATP9A_HUMAN
ESR1_HUMAN	BRI3B_HUMAN
ESR1_HUMAN	BUD13_HUMAN
ESR1_HUMAN	THEM6_HUMAN
ESR1_HUMAN	CC110_HUMAN
ESR1_HUMAN	CECR5_HUMAN
ESR1_HUMAN	CNDP2_HUMAN
ESR1_HUMAN	PCD16_HUMAN
ESR1_HUMAN	DHRS7_HUMAN
ESR1_HUMAN	DYH2_HUMAN
ESR1_HUMAN	DTD1_HUMAN
ESR1_HUMAN	ELOV2_HUMAN
ESR1_HUMAN	E41L5_HUMAN
ESR1_HUMAN	KDM4B_HUMAN
ESR1_HUMAN	CRPAK_HUMAN
ESR1_HUMAN	MCAT_HUMAN
ESR1_HUMAN	ESYT1_HUMAN
ESR1_HUMAN	F120A_HUMAN
ESR1_HUMAN	F162A_HUMAN
ESR1_HUMAN	F213A_HUMAN
ESR1_HUMAN	GLYR1_HUMAN
ESR1_HUMAN	H2B1C_HUMAN
ESR1_HUMAN	RA1L2_HUMAN
ESR1_HUMAN	INP4B_HUMAN
ESR1_HUMAN	KIF1A_HUMAN
ESR1_HUMAN	KYNU_HUMAN
ESR1_HUMAN	MYH14_HUMAN
ESR1_HUMAN	FBX50_HUMAN
ESR1_HUMAN	NSDHL_HUMAN
ESR1_HUMAN	PCKGM_HUMAN
ESR1_HUMAN	PGM2_HUMAN
ESR1_HUMAN	PNRC2_HUMAN
ESR1_HUMAN	POF1B_HUMAN
ESR1_HUMAN	PRDX2_HUMAN
ESR1_HUMAN	TRUA_HUMAN
ESR1_HUMAN	RAP2C_HUMAN
ESR1_HUMAN	RBM28_HUMAN
ESR1_HUMAN	RL19_HUMAN
ESR1_HUMAN	RL36L_HUMAN
ESR1_HUMAN	RS17_HUMAN
ESR1_HUMAN	RS23_HUMAN
ESR1_HUMAN	RS24_HUMAN
ESR1_HUMAN	ADT2_HUMAN
ESR1_HUMAN	TECR_HUMAN
ESR1_HUMAN	VP13D_HUMAN
ESR1_HUMAN	ZNFX1_HUMAN
ESR1_HUMAN	L3R2A_HUMAN
ESR1_HUMAN	PAGR1_HUMAN
ESR1_HUMAN	KDM6B_HUMAN
ESR1_HUMAN	M3K1_HUMAN
ESR1_HUMAN	PTN1_HUMAN
ESR1_HUMAN	PTN6_HUMAN
ESR1_HUMAN	CNOT1_HUMAN
ESR1_HUMAN	PSB9_HUMAN
ESR1_HUMAN	SPOPL_HUMAN
ESR1_HUMAN	SMRD3_HUMAN
ESR1_HUMAN	SMRD2_HUMAN
ESR1_HUMAN	EPAS1_HUMAN
ESR1_HUMAN	HIF3A_HUMAN
ESR1_HUMAN	UBB_HUMAN
ESR1_HUMAN	PIHD1_HUMAN
ESR1_HUMAN	CACL1_HUMAN
ESR1_HUMAN	HAX1_HUMAN
ESR1_HUMAN	WDR5B_HUMAN
ESR1_HUMAN	PPP5_HUMAN
ESR1_HUMAN	SNW1_HUMAN
ESR1_HUMAN	RBM39_HUMAN
ESR1_HUMAN	RL24_HUMAN
ESR1_HUMAN	WDR18_HUMAN
ESR1_HUMAN	AXA2L_HUMAN
ESR1_HUMAN	BIF3_HUMAN
ESR1_HUMAN	ATF1_HUMAN
ESR1_HUMAN	BLCAP_HUMAN
ESR1_HUMAN	NDRG2_HUMAN
ESR1_HUMAN	SENP5_HUMAN
ESR1_HUMAN	EDF1_HUMAN
ESR1_HUMAN	HS71L_HUMAN
ESR1_HUMAN	SRSF5_HUMAN
ESR1_HUMAN	RL13A_HUMAN
ESR1_HUMAN	RADI_HUMAN
ESR1_HUMAN	RL17_HUMAN
ESR1_HUMAN	RL15_HUMAN
ESR1_HUMAN	LARP4_HUMAN
ESR1_HUMAN	HNRL1_HUMAN
ESR1_HUMAN	LUZP2_HUMAN
ESR1_HUMAN	INT1_HUMAN
ESR1_HUMAN	ILF3_HUMAN
ESR1_HUMAN	HNRPD_HUMAN
ESR1_HUMAN	SCYL2_HUMAN
ESR1_HUMAN	HSP71_HUMAN
ESR1_HUMAN	LARP1_HUMAN
ESR1_HUMAN	LACTB_HUMAN
ESR1_HUMAN	TBL2_HUMAN
ESR1_HUMAN	HNRPU_HUMAN
ESR1_HUMAN	MED4_HUMAN
ESR1_HUMAN	RT17_HUMAN
ESR1_HUMAN	EXOS4_HUMAN
ESR1_HUMAN	PAFA_HUMAN
ESR1_HUMAN	ZNHI3_HUMAN
ESR1_HUMAN	MED30_HUMAN
ESR1_HUMAN	ATD3C_HUMAN
ESR1_HUMAN	RT27_HUMAN
ESR1_HUMAN	RT02_HUMAN
ESR1_HUMAN	MRP5_HUMAN
ESR1_HUMAN	PABP5_HUMAN
ESR1_HUMAN	PTCD3_HUMAN
ESR1_HUMAN	RT22_HUMAN
ESR1_HUMAN	ZCCHV_HUMAN
ESR1_HUMAN	UT14A_HUMAN
ESR1_HUMAN	RT15_HUMAN
ESR1_HUMAN	RT31_HUMAN
ESR1_HUMAN	LYSC_HUMAN
ESR1_HUMAN	IL25_HUMAN
ESR1_HUMAN	RLA0L_HUMAN
ESR1_HUMAN	RT06_HUMAN
ESR1_HUMAN	RT35_HUMAN
ESR1_HUMAN	ASXL1_HUMAN
ESR1_HUMAN	MACD1_HUMAN
ESR1_HUMAN	PBIP1_HUMAN
ESR1_HUMAN	NCOA5_HUMAN
ESR1_HUMAN	NFKB1_HUMAN
ESR1_HUMAN	ZN366_HUMAN
ESR1_HUMAN	CHD9_HUMAN
ESR1_HUMAN	ASF1A_HUMAN
ESR1_HUMAN	RPB4_HUMAN
ESR1_HUMAN	FOXO3_HUMAN
ESR1_HUMAN	STRN_HUMAN
ESR1_HUMAN	GA45B_HUMAN
ESR1_HUMAN	SPF27_HUMAN
ESR1_HUMAN	PRP6_HUMAN
ESR1_HUMAN	ARHGF_HUMAN
ESR1_HUMAN	LCK_HUMAN
ESR1_HUMAN	ANDR_HUMAN
ESR1_HUMAN	RARA_HUMAN
ESR1_HUMAN	THA_HUMAN
ESR1_HUMAN	THB_HUMAN
ESR1_HUMAN	ERR1_HUMAN
ESR1_HUMAN	JUNB_HUMAN
ESR1_HUMAN	JUND_HUMAN
ESR1_HUMAN	KAPCA_HUMAN
ESR1_HUMAN	USF1_HUMAN
ESR1_HUMAN	BDNF_HUMAN
ESR1_HUMAN	CCNE1_HUMAN
ESR1_HUMAN	MK03_HUMAN
ESR1_HUMAN	ARNT_HUMAN
ESR1_HUMAN	SRBP1_HUMAN
ESR1_HUMAN	HNF4A_HUMAN
ESR1_HUMAN	RGS3_HUMAN
ESR1_HUMAN	TSC2_HUMAN
ESR1_HUMAN	KS6A3_HUMAN
ESR1_HUMAN	NR0B1_HUMAN
ESR1_HUMAN	GRB2_HUMAN
ESR1_HUMAN	GNAI1_HUMAN
ESR1_HUMAN	CSK2B_HUMAN
ESR1_HUMAN	TAP1_HUMAN
ESR1_HUMAN	1433F_HUMAN
ESR1_HUMAN	SOS1_HUMAN
ESR1_HUMAN	TAF10_HUMAN
ESR1_HUMAN	ZBT17_HUMAN
ESR1_HUMAN	EIF3I_HUMAN
ESR1_HUMAN	CENPR_HUMAN
ESR1_HUMAN	SMAD4_HUMAN
ESR1_HUMAN	CUL4B_HUMAN
ESR1_HUMAN	MK14_HUMAN
ESR1_HUMAN	RFX4_HUMAN
ESR1_HUMAN	WIPI1_HUMAN
ESR1_HUMAN	ZNT9_HUMAN
ESR1_HUMAN	TRI59_HUMAN
ESR1_HUMAN	P55G_HUMAN
ESR1_HUMAN	TNR14_HUMAN
ESR1_HUMAN	SMCE1_HUMAN
ESR1_HUMAN	MMS19_HUMAN
ESR1_HUMAN	RPA2_HUMAN
ESR1_HUMAN	MKNK2_HUMAN
ESR1_HUMAN	RNF14_HUMAN
ESR1_HUMAN	TCF20_HUMAN
ESR1_HUMAN	MTCH2_HUMAN
ESR1_HUMAN	PIAS3_HUMAN
ESR1_HUMAN	NOS3_HUMAN
