# Supplementary material for: A Systematic In Silico Mining of the Mechanistic Implications and Therapeutic Potentials of Estrogen Receptor (ER)-α in Breast Cancer
Source: PLoS One. 2014 Mar 10;9(3):e91894. doi: 10.1371/journal.pone.0091894 (PMC3948898; doi:10.1371/journal.pone.0091894)
Supplement: Table S6 — Validated target genes of ER-α-regulating miRNAs. (XLS) [file pone.0091894.s007.xls]

## Sheet: Sheet1
Table S6. Validated target genes of ER-α-regulating miRNAs.
Gene name
NTRK3	CCDC43	NOL3	GPT2	SLC16A4	UBE2C	ARHGAP1	PRKACB
REST	MMP1	FOXA1	EIF2S2	PLOD2	GOPC	HNRNPF	RAB1A
PRDM1	MMP12	CFD	DPY19L3	POU4F3	PURG	KLHL28	UBE2D2
BACE1	MTMR14	SLC2A1	INO80D	TSFM	LARP1B	SEMA4C	UBN2
CDH1	ALDH3A1	PPP1R13L	GCA	ACAA2	BCL9	AP1G1	C12orf66
RAB34	TSPAN6	BANP	PEX7	GRTP1	UBE2E1	TMEM49	BAG4
NFKB1	NDUFA4	DDX4	Myt-1	RPGRIP1	NFYA	ZDHHC7	ESRP2
ETS1	LYPLA2	CD19	CTR9	SEPT7	WTAP	GRB10	FAM83D
BCL6	FAM45A	SEC24D	PPM1G	GATA2	AGPS	RHEBL1	ADNP
POU2F2	PIGF	PAWR	ADORA2B	PAQR6	C12orf41	PHF12	CHMP4B
MMP13	PHF17	RTEL1	PRR3	NAT11	CDC5L	LPGAT1	SPIRE1
FOXO1	NIPSNAP1	RNMT	MAX	RAB3A	ZNF3	ABHD2	CEP55
ONECUT2	KREMEN1	SKP2	NGFRAP1	PACRG	KIF21A	TMEM9B	ZNF451
NR2E1	MIXL1	BNIP3L	DDX56	C7orf10	TBL1XR1	NUP153	NR2C2
CDX2	C6orf115	TESC	ATP5G3	OXSR1	CASD1	PMEPA1	RNF111
RCOR1	FLJ21308	HMG2L1	C1orf192	METRN	GSK3A	PSMA2	C5orf32
STMN1	JAM-A	ACTB	NBR1	HAGH	TRIM28	SUZ12	FMNL2
ERalpha	IRS-1	BRAP	PAIP2	SERPINI2	DDAH1	TMEM45A	DMXL2
PGRN	SMAP	KCNMA1	SEC61A1	WBP5	ERF	CCNL2	SERINC3
SIRT1	IGF-IR	JARID1B	ZNF226	ACTR5	HNRNPA0	POLE4	MARCH6
CHMP2B	Elk-1	NR1I2	MSL1	CLSTN2	MED13L	AKAP1	ARMC8
VEGFA	TBX18	TTF2	NR2F6	ANXA8	KDELR1	FBXO28	KIF13A
ZBED3	C14orf21	COL11A2	C14orf145	IL1R2	DHX9	YES1	ACSL4
TWISTNB	TIMM23	PRAP1	TCF3	RRAS2	PHF6	YIPF5	TMEM159
vimentin	EGFL8	GRM3	FYN	FASLG	C5orf43	TAF4	SAPS2
TrkC	MDFIC	PRB1	DDOST	ASF1B	NCL	PALLD	DCAF8
CD34	U2AF2	REL	SV2A	CEND1	RAP2B	KLF10	FNDC3A
CNOT6	OXER1	ST3GAL4	HOXB3	ETV4	RNF144B	C1orf103	VAMP3
RNF44	PGD	C14orf138	CSNK1D	PNOC	PPM1L	USP37	TAOK1
SYPL1	REEP1	AD000671.3	SOLH	RAD51L3	NCEH1	ZDHHC18	ZNF275
COLEC12	GABARAPL2	ATE1	EIF5	BCHE	B4DV51	PPP1R3B	CPD
MESDC1	NONO	AC092436.5-6	CASC3	CSPG5	PRKRIR	ATF2	AMMECR1L
GFOD1	AKAP12	SH3BP5	ARG2	DDX25	C1orf43	ATG16L1	RHOB
ID4	MFAP3	ATMIN	TPX2	ADRA2A	HSPA13	FASTK	COQ10B
TC2N	MINA	FAT3	KDM3A	IKZF1	CHMP7	BCL7B	ACBD5
SYNGR2	SNX6	BTBD10	SHQ1	ALG9	SGPP1	HNRNPU	LONRF1
HIST1H4H	SPATS2	GLE1	CCNK	GPR17	BAG2	NCKAP5	SLC9A6
MLL2	ATP6V0B	MKRN2	ARF3	KIAA0101	SLC41A2	SEC14L1	GRK6
FAIM	MGAT4B	PHF3	EFNA3	FKBP9	FEN1	SMOC1	UBQLN2
CHSY1	ZSWIM6	AC010974.1	AKIRIN1	BMP8B	OSTM1	SLC6A6	HNRPA1L-2
XRN2	C19orf10	IER3IP1	FAM108B1	HTF9C	PPM1B	CAMSAP1	PATL1
NIPA1	NUFIP1	EPC1	YWHAB	IL1F5	SPRED1	TIPARP	STX12
E2F7	PTPRF	SFRS7	SEPT3	NBPF12	RIMKLB	C10orf26	LSM3
POU2F1	TMEM43	ACVR1	FAM171A1	ZNF224	FUCA2	WDR45L	SFRS6
CCNG1	MYL12A	CPPED1	MINPP1	PODNL1	LLPH	ARRDC4	PFN1
TTC7B	GCLM	HIVEP2	SPAST	SLC3A2	EBP	IMPDH1	ID2
CCNDBP1	CWC22	HIF1AN	ZNF37A	IER5	NMT1	NDFIP2	SLAIN1
E-cadherin	TAGLN2	TRIM59	DERL1	CEP110	EVI5	ALG2	CALM1
TAGLN	ASAHL	KIAA1267	EDEM3	ZBTB20	STC2	SNX17	TGOLN2
FRMD4B	CFTR	AC079061.8	LYPD3	C11orf67	SMAD9	FAM168A	CLIP4
PTPRK	API5	WDR33	DNAJC8	DDX60	RBM14	VBP1	HIPK3
KIAA0494	FABP4	C3orf59	RPUSD4	CHM	ZNF92	AP2B1	SMCR8
EEF2K	CTSC	STRBP	ASAP1	MBIP	RAB10	C5orf44	DNAJC1
PRDM1/Blimp-1	UTP14C	SEC23B	SLC25A25	TBCCD1	GNG5	DAD1	TPRG1L
ALS2CR16	PAH	RAB1B	SPTLC2	GPR183	KIF2A	SAPS1	FAM195A
TLX	FCER2	SNAPIN	CAPN7	SMPDL3A	C16orf72	CLCN3	ARL8A
NF-kappaB1	MMP3	ASB6	ACLY	SUPT3H	MANEAL	PPP2R4	RGS16
ONECUT-2	CRLS1	RPRD1B	SRP19	RCN2	APTX	LCLAT1	ZMYND11
MORF4L1	BIRC2	AC092664.2	IGF2BP1	BRDT	SLC4A4	HARS	CREB3L2
PRG4	CLEC4G	NAT12	MRPS14	RPS6KB2	USP6NL	MMGT1	PUM2
ACADSB	KIR3DL1	C12orf65	RPS24	RPLP1	CEP170	CCDC137	RAB21
BIK	DFFB	TOLLIP	ZFP36	SAFB	KIAA1370	STK35	MYLIP
FSTL3	TSC2	PSMD9	GATA3	RPL17P33	FAM46C	C4orf31	VPS37B
SPI1	POLD3	TNKS1BP1	C1orf52	DRD3	PPIL1	NR3C2	HDLBP
OPTN	CAP1	ZCCHC14	FAM189B	C8orf41	TMEM173	UBE2V1	CPEB2
AKR1B10	ADAM17	SLC44A1	ERI3	CD248	MRPS10	HOXD1	SF3B3
SDC1	RPS14	TAX1BP1	SEPN1	KIF21B	CMTM6	CGN	UBE2A
HLA-A	CKAP4	C18orf19	TGS1	MEGF8	PDIA3	KIAA1462	ZNF521
CALML5	RHOF	ATP6V1C1	ARGLU1	ZNHIT1	CAMLG	ILF3	NGDN
KIF1B	SMTN	NR2C2AP	SFRS1	ARFIP2	SNRK	ARPC2	PUS7
ATP11C	MAPK7	PDZD8	MTDH	MOSC2	CASP3	UBQLN1	RNGTT
F2	SFRS8	UNC84B	GPN2	PAQR4	hCG_1997999	MAP4	NOLC1
MAP3K3	GALNT1	UQCRQ	PAIP2B	GCH1	SCRN1	KBTBD8	PGK1
COL12A1	CDH11	SESTD1	FAM193B	C1D	RHOA	TUB	WBP2
HTR3A	SOX18	ZNF567	KLHDC3	SIX1	PELI2	ABHD5	SOCS6
ABCC1	IL1A	THOP1	LAPTM4B	RNF187	TTK	VPS35	CREB5
TBC1D9	NDST1	RPA2	DEPDC1B	DHODH	AARS	TSN	CHIC1
CYP39A1	PI4KB	HCCS	ADCY3	NDUFS8	SESN1	PDE5A	PRKRA
C17orf73	EEA1	KCTD20	GNB4	C15orf24	HSPH1	BAG5	TIMP3
LPXN	LAMP1	ZBTB8	TM2D3	ADAMTS12	FKBP4	LIN9	HDAC7
MTX3	LGR4	MED15	SFXN1	C22orf28	JHDM1D	PRKAA1	ANKRD13C
NR6A1	SIPA1L3	CD55	SGTA	KRT18P19	EHD1	NRBP1	TRIM37
AKR1CL1	CISD3	CHAC2	COX10	THAP10	ELL	STAM2	LPHN2
IDS	SLC25A10	AGFG1	BCOR	DHRS8	LARP4	PRUNE2	USP8
ELF3	ACSL3	KIAA1430	RND3	KCTD9	DHX40	S100PBP	AGPAT5
ALDH1A3	PER1	FOXD1	SFRS9	UBB	CLTC	PTPRG	CTCF
RABGAP1	WDR6	RFXANK	C1orf128	PRY	SEPT2	TOM1L2	C2orf42
TESK2	C3orf60	RGMA	HMGCR	SEC61A2	TIMM17B	GMFB	NUS1
RBM9	DALRD3	C14orf147	OSBP	EFNA4	TMEM115	SMG1	ADIPOR2
SLC22A3	SAGE1	MFSD6	FAM110B	MRPL18	KIAA1244	TXLNG	SETD5
SNAI2	HOXA7	PRKAA2	ZDBF2	FAHD2B	CAPZA2	MXD1	PPARA
ATP7A	KRT5	ASXL1	HOXD13	S100A2	C15orf44	TRAK2	RBBP7
MYH9	S100A9	PARP1	BRD2	EGR3	SCD5	ZNF331	ZNF644
GNAT2	SPRR2C	NRP1	AGTR2	LSAMP	RAB31	ARHGAP12	DNAI1
SLC30A4	HOX-C8	PCGF5	CYP1B1	PANK3	DNAJC9	KIAA1967	C3orf34
SERAC1	CNN1	CDR2L	ABCB1	MED9	SS18	ENPP5	MGST1
ARHGEF10	Q8N8T3_HUMAN	GALNT4	PPIG	CTNS	ZNF490	GATA6	RNF182
C16orf34	SRRT	FAM175B	POLD1	CYTSA	MAPK8	SEC22B	PCDHA11
IPO7	MAP3K19	LSM14A	BBS9	ZNF548	HEATR5B	PSAP	ARID3B
WNT8A	RFX5	ARID3A	PBK	SCAND2	SERTAD4	SPHK2	BTG1
FNBP1	C1orf107	DMRT3	HLA-E	CACNA1S	PITPNB	MYCL1	IQGAP1
SLC22A5	NR4A1	PREPL	CSF3	IL22RA1	SLC39A10	SGK3	MAP2K6
KLF5	TMEM135	TMEM201	PDX1	CARD14	ABL2	JARID2	OCA2
GIP	FAM127A	SNX5	NOS3	CTSL2	IGFBP5	DYNLL2	ALDH9A1
CAPZA1	GLMN	H2AFV	KITLG	HGD	CSK	SCML2	COQ9
SPG3A	ZBTB24	NFE2L3	C9orf3	SLC35F5	FGF2	ZAK	ZNF146
MAGEA2B	SMARCAD1	GADD45B	MMP14	WDR25	COL1A1	ARID1A	SATB1
SPON2	SMC3	CMTM4	CCT4	IFIH1	PDGFRA	SLC4A7	CCL1
RHOV	RPUSD2	C20orf20	DPYD	MRPS18B	KRT12	BTBD7	NDRG2
ANXA2P3	SMCR7L	DAG1	JAG1	STARD5	MYH11	LDLR	CD3EAP
NMNAT2	ZNF354B	RTCD1	NINL	HDAC5	IGFBP6	MREG	PJA2
PPP4R2	RAB7L1	LRCH2	ACE	AGMAT	BRCA2	ENPP4	APOO
LRRTM1	C9orf41	SPIN1	PKMYT1	RAPGEF4	ZIC1	PPP2R5E	EHBP1
WNT6	NP	NLK	ANG	SMYD2	ACTA2	LENG8	TGIF1
FAM46A	KPNA5	ATP5B	PAX7	TEX2	INS	PFN2	SMYD3
NKX2-2	CCDC47	FAM13AOS	MSTN	ABCA6	EGFL7	MRPL17	ALPPL2
SLC25A30	ZNF763	CALM2	ST14	STUB1	CD44	GRSF1	MYBL1
CUEDC1	NUP50	C2orf69	TRAPPC2P1	SRP9L1	BAP1	MID1IP1	AMOTL2
MN1	BIN3	DENND4C	VDR	LCAT	SOX9	SETD8	HSD3B1
LDLRAP1	SLC10A7	TMEM123	CYP3A4	TCN1	MRE11A	SIVA1	C13orf23
PDZK1	C12orf4	ZNF701	CCNT1	CSGALNACT2	ATF1	MAT2A	ZFYVE9
CERS2	SYT9	CANX	TROPT	CXCL6	NBN	TRIM33	RETNLB
NAV1	IGDCC4	FNDC4	PPARgamma	GHSR	ADAMTS5	TRPC3	MEST
NCOR2	STK40	MPPE1	Q53H33_HUMAN	POTEE	CDKN2B	PLAG1	FOXR1
FBN2	RAD9A	FAM13B	A8K846_HUMAN	RRS1	COL2A1	FAM179B	LIFR
SYAP1	GTF2A1	FRZB	IPO5	KIAA1772	WWP2	ZIC5	EIF1AX
C9orf89	TMEM143	C6orf182	SNORA32	ELF4	OVGP1	MIER3	ORMDL1
CCL19	ZNF426	GLS	C9orf6	OXA1L	PCNA	HEG1	GSC
MCC	GUCY1A3	DST	KIAA0226	C1orf216	CTSD	ETNK1	RBJ
POGZ	GOLPH3	PELI1	ATP2B1	MARCH1	RTN1	CDS1	SERINC5
NRIP3	PDE6D	RRAGD	UTP15	ZNF324B	POLR2K	ST3GAL5	TCF21
DMXL1	GOLIM4	MAF	RLIM	GSTA1	SMAD6	PON2	GPAM
CA13	TGFA	MRPS25	C5orf13	GABRB3	DLK1	PPP1R11	ZNF85
AVIL	STAM	CENPO	LOC284900	ZNF136	MYB	CASZ1	TRIT1
GPBP1L1	RAD1	ENDOD1	BID	MME	WIPF1	SLMO2	CLIP1
IGF2R	OTUD6B	KLK3	DNAJB7	SLC6A16	VPS45	RAB18	RNF38
SMARCA1	FAM116A	PPIA	NOTCH4	SPRR1A	TIA1	HPRT1	GFPT1
FLNB	SEC61B	RIT2	CREBBP	IDI1	SLC35B3	SDC2	FAM69A
SPAG9	SRPRB	FOS	DNMT3B	GNRHR	SLC35A1	PPPDE1	GATAD2B
SNX7	ELOVL1	NFE2	TET1	TRAFD1	SKAP2	LAMP2	ATP6V0E1
LRP1	TOR3A	RET	DNAJB11	TIMM10	RNASEL	CAB39	ZNF217
SEPP1	C2orf88	BRAF	Mmp15	GPR107	RHOT1	MPHOSPH9	SPATA2
MYF6	COX6B1	BMPER	MMP24	PKN1	RAD51C	YEATS4	BUB3
C3orf64	FBXO22	NOV	ADAM12	ZNF862	PRIM1	FAM108C1	ZNF227
HOXC12	PANK2	CDH17	NID1	COPZ2	PNN	SLC35D1	FUZ
SLC35E2	DOPEY1	ALOX5AP	FGG	KLRC4	PMS1	SEMA6B	MAL2
SYNE1	CDR2	THAP5	FGA	JOSD1	PHKB	REEP3	NUDT4
STK3	MED10	FAU	FGB	CYP2D6	OSGEPL1	RAC1	EPB41
CDH3	TMEM66	RNASEH2C	COL3A1	TRIM22	OMA1	EXOC5	NPLOC4
PQLC3	MOBKL1A	CD68	COL4A1	HSPA12A	NT5DC1	SLC6A8	ARHGEF2
CXXC5	MLYCD	PTK2	MMP2	SMG6	MSH2	PDIK1L	SRSF10
PIGB	PQLC2	TIMM17A	TGFB2	RBMY1J	C2orf74	ING3	NEBL
MDM4	NXT2	NGRN	BMP1	NAT13	FAM122C	MKL2	LOC400011
SLC2A5	PABPN1	C1orf198	PPP1R13B	LIF	PWWP2A	ZER1	CIQTNF5
EP300	IGFBP7	ZNF428	PHF8	SH3GL2	HSPA1A	TGFBR1	LOC203547
PLEKHB1	HOOK1	ETS2	ABCE1	PRPS2	HSDL2	SLMAP	FAM79B
SEC23IP	DNAJA1	METTL4	ENO1	NCAM2	C17orf80	ZNF800	LOC340888
ZNF407	ZSCAN12	EGLN1	ATP5G1	MAP1LC3C	HERC6	MPRIP	GOLPH2
KLRK1	MIPOL1	MYCBP	KDM5B	RNASEH1	HDHD2	MPZL1	NHEDCI
LMNA	RHEB	RGL2	TMED10	WDHD1	GTF2H1	MTF1	ARL6IP5
SLC7A2	ZSCAN22	ZNF248	B3GNT5	TMX4	GOLPH3L	ELOVL5	C11orf65
AUH	CYFIP1	ZNF346	C20orf11	GABRA3	GOLGA5	SREBF1	EIF2C4
PXDN	ZNF516	ARMCX3	MORF4L2	SHFM1	CCDC111	FXR1	SLC12A1
P4HA2	DIDO1	FYTTD1	NUMB	DOCK10	C2orf43	SNX27	AADAC
UHMK1	ANKS1A	PRCP	C7orf60	PCCA	C4orf27	RAPH1	TBK1
SYNE2	SIX6	LRRC8B	SLC39A7	MLNR	NIPAL2	FBXO8	MAP1LC3A
PRKD3	HOXB4	PKNOX1	C19orf22	TSKU	ECHDC1	ZC3H15	IRS1
RASSF8	ERCC4	DIAPH3	CAPRIN1	PARP6	CEP63	MSL2	ELK3
TRPM7	SIX3	LIPA	RAB40C	KEAP1	CENPJ	SHCBP1	WNT3
TRRAP	CAPNS1	SRR	LYSMD1	TGFB1I1	CDC14B	PGM2L1	MAPKAPK2
ATG10	CD33	SLK	COMMD2	MT1P2	ANAPC16	UBL3	TMEM170B
PELP1	HMGA1	CIRH1A	HBEGF	MRPS34	ASXL2	PHAX	ARL4C
ATP6V1C2	TIMP2	RAB35	WASF1	PCBP3	WT1	SNAPC1	C22orf30
NFATC3	STC1	HNRNPK	SETDB1	ZNF195	TPI1	SENP1	C20orf177
APBB2	ST8SIA4	CEPT1	DYNLT1	HIST1H2BI	ACTR1A	CAND1	MBTD1
SPTBN1	NOTCH3	LANCL2	SLC2A3	MFSD9	RAB9B	SECISBP2L	C9orf23
RCC2	notch-3	KIAA0408	FREM2	CARS2	UCP2	CAMSAP1L1	STAU1
TBPL1	ER-alpha	STAMBP	BLMH	DPPA4	ZNF559	CEP350	MKLN1
C7orf31	PDLIM3	SESN3	EIF4E2	PNKP	WNT3A	ZBTB39	MYO9A
LASS4	SFRS2IP	MAN1A1	SH3RF3	SPAG1	TSPYL2	RNF41	HADH
CMTM2	LONRF2	CBLB	GXYLT2	MB	BMI1	RAB8B	FDFT1
IREB2	TRIM71	APEX1	C20orf4	RAB30	FGF7	CCND2	ANAPC1
C20orf42	RNF26	MAPRE2	AMD1	TYMS	CRKL	MLEC	BNC1
NBEA	UNC50	BCL2L1	FAM102B	KDELC1	ACVR2A	STEAP2	CH25H
HLA-DMB	CPSF2	ALOX5	DDX21	SND1	SPRYD3	WDR20	SNAP91
SLC39A14	ZNF792	HOXA1	FAM123B	IFI44	USP42	WDR26	EED
UGDH	ATG5	ITGA2B	SMARCC1	FBXL6	C20orf27	CTDSPL2	GALK1
NIN	BRPF3	MTSS1	KDM6B	FCGR1B	KPNA1	HDAC4	CFI
PPAP2A	NCRNA00188	MAFB	KIAA1549	ARNT2	WSB1	SCN1B	POLR2A
PLCB4	SNX4	PI3	ANKRD28	C6orf15	BAT2L2	ARPP19	MKK4
MYLK	FAM102A	SLC24A4	TTC30B	CHORDC1	CDK19	IVNS1ABP	ARF5
SUMF2	NAT8L	DBP	PLEKHF2	EVI2A	PPP2R5C	VPS37A	RNF7
KCNJ15	KIAA0528	SLC8A1	OIP5	RGS3	GPR63	DYNC1LI2	FURIN
TCL1B	NCOA1	PROC	RLF	USP6	PAN3	ATP6V1B2	RNF220
MAP1B	LMAN1	FLAP	KCTD15	GPC4	CD274	KDM6A	C17orf63
DSP	TSTD2	IL-2	KDM5C	DGKZ	ANAPC13	C2orf15	RBM15B
EFNA1	C19orf6	Q53EU2_HUMAN	FAM105B	FCN2	CPSF7	C10orf46	GNB1
CoREST	BDP1	TAF15	FEM1B	FAM105A	MIB1	VANGL1	NPTN
RDH11	ZNF609	AIM1L	NKIRAS2	FAM3A	MINK1	SIN3B	QKI
HIST1H2AI	DEPDC1	TCERG1	ZMYM4	RBMS2P	KIAA0652	HHEX	G3BP2
NOB1	ERH	DGCR2	TXNDC16	ATP6AP2	ZCCHC3	CEP120	ESYT1
CBX6	ARF4	MEAF6	CCAR1	CLINT1	RECK	NRF1	PLEKHA7
APPBP2	PLS3	FAM160A2	SUV420H2	ENDOG	KANK1	KLHDC5	RNF2
TMEM30A	DEGS1	HSPC159	BIRC5	CATSPERB	PTPLAD1	E2F8	TBC1D25
TMEM109	IFNAR1	ARID2	HSPG2	LRFN3	FAM122A	NOTCH2	B4GALT5
VGLL4	MEA1	PNRC2	GRIP1	C19orf62	POLR3F	RAPGEF2	PUM1
XBP1	CYP27A1	SPTLC1	SLC7A1	C10orf18	CCDC88C	HADHB	WAC
RASSF1	TAF1	MBOAT1	EDC4	BAG3	SGK1	DDX6	SIX4
ARID1B	ENPP3	PAK4	RALA	CYP2F1	MED1	PAPD4	USP31
RAB14	UCP1	ZNF383	MMACHC	LRP4	THOC2	HNRNPUL1	UBFD1
KIAA0831	PNCK	CETN2	C14orf43	ZNF133	THUMPD1	LRP6	RAP1A
FAM53C	ESR2	TARDBP	SLC16A14	MGP	TARBP2	AZIN1	BLCAP
TSC22D2	DUSP9	RAI1	CNOT8	RBM3	SLC25A3	VAMP2	C14orf159
SPG20	MYF5	YWHAG	STX16	TXK	FAM122B	SHH	SCARNA17
SFRS5	MSC	AFTPH	C4orf32	C1orf149	NCKAP1	CAB39L	KLK10
DYRK1A	NPY	SENP2	ANKRD13B	PRDM13	TPM3	CSF1	GALM
SH3BGRL2	PTPRD	CPOX	ISG20L2	NFKBIE	METAP2	UBL4A	MED8
MAP3K1	SF4	DARS	SPIN4	CDCA3	FAM89A	EZH2	PHLDA1
KCTD10	HOXD10	ARL5B	AMMECR1	PTPRO	TUT1	RC3H1	APH1B
JAK1	TNC	GPRIN3	SRY	GOLGA2L1	CBX4	CNTN3	IFI6
ICMT	MEOX2	PIK3R3	MYBL2	SCN2A2	ARL2	G6PD	UBLCP1
ZBTB10	MRPS12	PDLIM5	IGFBP1	PPT1	SIRT4	IL10	GKAP1
FYCO1	GLTSCR1	ADCY9	HSPB6	RAE1	SFRS18	DLL1	BSN
CIT	TNRC6C	CP110	MUC1	ASNS	SLC20A2	IL17A	ESPNL
SACM1L	ZNF518A	PPFIA1	MEIS1	COL15A1	LATS2	IL17D	ISL2
CAMTA1	PARG	TMEM182	SPARC	DSCC1	B3GNT2	BCR	CSNK2A1
GRIPAP1	PRKAR2B	FBXO33	APRT	JMJD2A	GABARAPL1	PCAF	SOD1
ZNF664	STARD13	NM_006325	ELN	C17orf91	PPM1D	LAMC2	TIRAP
SLC38A2	SUGT1	AK3	RDH10	COX7A2L	PVRL1	HLA-G	C11orf9
WDR82	ZNF614	SS18L2	PLXNA3	HECTD3	IPPK	POU4F2	POU5F1
C1orf144	SLC35A3	TBL1X	CSHL1	C17orf53	ZBTB34	SCPEP1	ROBO2
MBNL1	NUP133	FBXO34	C1QTNF6	SNORA70	YRDC	EGFR	SRGAP1
OTUD3	SMAD1	HOXA11	TMEM132D	NRD1	ZBTB8A	IL6R	EIF4E
SMARCD2	CDK8	WDR37	HELLS	TLX3	HNRNPA1L2	PIK3CA	SERPINE1
WASF2	STRADB	CLN8	ITGAL	POLR2H	MOBKL2B	ITGA6	SWAP70
PRTG	MAP3K2	PRDM4	IL1RAP	QARS	RPS6KB1	KIDINS220	RTKN
NECAP1	CPSF6	BAIAP2	COL1A2	KRTAP5-3	ZNF622	IL6ST	OTC4
SLC1A5	ZNF830	IKBIP	CDH15	ASPM	BTRC	CYLD	LOC342705
PDCD6IP	SMEK1	MED26	SLC11A1	TUSC3	KIAA0895	CDKN2C	DDR1
DICER1	B2M	CTNNA1	PGC	SKIP	KCNG3	OAT	S0CS7
MYO1C	NM_201994	GATA1	ZFP36L2	CCL27	PCBP2	SIDT1	ERLINI
TULP4	EIF2AK1	MT4	PHB2	TAS2R10	BACH2	CXCL12	DTD1
BICC1	MAP2	MRGPRX3	NANOS2	CHST7	LRRFIP2	PTCH1	FOXF1
ZC3H7B	DES	MAS1	NCKIPSD	OR2J3	DNAJC5	TPT1	LOX
C5orf24	EGR1	TNK2	CD276	SLC35C1	GNAI3	RNPC3	AURKB
C11orf58	R3HDM1	IL2	IL4	ALPI	UBE4A	BMPRII	CYP2A6
CSNK1G2	CENTG1	BAALC	CD70	POLD4	SNX11	FGFR2	PTPN13
NFIA	KLF2	CTTNBP2	FHIT	PRR14	TMEM189-UBE2V1	KDR	SMARCA5
CAMK1D	ALPL	GYPA	COL5A2	CLTA	STXBP3	CASP8	CDC20B
HIPK1	BMP7	MARK2	LRRFIP1	TPD52L2	STK33	ITGB8	ZNF77
ALDH1B1	CENPV	HSPA5	FBN1	ATP1A3	SIAH1	UGCG	MDC1
PGRMC1	CUL1	CD9	PDLIM7	ADPGK	C11orf24	MIS12	SFRP1
TM9SF3	RFC1	RGS4	TFPI2	AOX1	TSPAN5	FAM98A	FOXJ1
CALU	C20orf111	GPI	HDAC2	IGFBP4	CDCA4	BCL11B	CNN3
RNF11	TRIM11	AFP	WWOX	COL4A2	RUNX1T1	DLC1	DKK2
EAF1	TMED3	ZFPM1	DNAH8	IFRD2	EDA	H3F3B	ZNF135
MARCKS	NHLH1	LYN	GARS	GADD45GIP1	VCAN	PPP1CC	TOM1
C1orf63	ZNF583	EPOR	NAV3	ARFRP1	FOXK1	TSPAN3	DUSP2
RAD21	DDX1	NCAM1	NOS1	FKBP9L	CDON	LEPROTL1	ALS2CR2
BPTF	MCAT	ERG	DMPK	FAM114A2	TMCC1	PLEKHA3	SP3
FOXJ2	DCUN1D4	TWIST1	SAMD3	MCTP2	UBR3	ZWILCH	SP1
FOXP1	ASB8	TACSTD1	PIK3R1	CPB2	LUZP1	SYBU	MYT1
AMOTL1	GRINA	PML	CXXC6	GINS1	CD47	IRS2	PHB
DCAF12	IRF9	DHFR	MMP-2	CCDC25	SRPR	ME1	THRB
KIAA1468	GULP1	CCNA2	MAGEA12	FAF1	WIBG	RRBP1	IGF1
JAZF1	CCPG1	DND1	MAGEA6	SLC35D2	RNF217	SH2B2	p53
LOC152217	SFT2D1	SLITRK1	MAGEA3	NOP2	WBP11	MAP3K12	USP25
UBE2Z	MYST3	CDC2	MAGEA2	POLR2F	CDK16	MUC17	C6orf167
C6orf106	MED4	H2AX	WNT1	CYP24A1	TERF2IP	MAPK9	SETD1B
TIAL1	ZNF805	ZNF317	CCND3	WISP3	YTHDC1	RBL1	SPATA13
NRAS	PIP5K2A	MBD6	CDC25C	RNF24	VPS25	RBL2	FIZ1
LRP8	ZNF700	UBD	GRM7	BLNK	PRKACA	EGLN3	RPS6KA5
ZFP91	PPP2CB	BCL2L12	PEA15	FOLH1	DUSP16	TMEM55B	RBMY1B
NCOA7	C13orf37	PER2	IFNB1	MNDA	HARS2	SNTB2	SLC25A28
KPNA3	BEX4	MCM10	HNF4A	CXorf38	RARB	ZBTB6	IRGC
NUCKS1	BHLHB9	CNDP2	BIRC3	PDE11A	GCC1	TMED4	TLX1
C9orf5	KLHL12	PDXK	TNFRSF6B	RABGGTA	GGA3	TMX3	CHPF
ATF7IP	DYNLRB1	p27	EMP1	SORCS3	SMURF2	PAM	EFNA2
KLHL11	CCT2	Fibronectin	MAP3K9	SNAPC5	NISCH	OSR1	SSX7
ARPC1A	ALDOA	GSK3a/b	NANOG	C13orf27	PPT2	SMC4	TRIM6-TRIM34
FRS2	PGAP1	KCNJ14	IMPA1	THOC7	HOXA10	ADARB1	TMEM111
NM_018221	MAP3K5	LIMD1	IMPDH2	TPCN1	SSRP1	MTERFD2	MTCH2
LETM1	DENND5A	TMTC4	ULBP2	ASXL3	TLK1	SCARA5	ACTR8
LIMA1	SENP6	DEDD	SYT1	UQCRC2	MLLT6	CAV1	SNAI1
FSTL1	UBE3B	TMEM209	FOSL1	UPF3B	C14orf129	VPS26A	FKRP
KCNJ2	LRRC59	GLUL	EPHA5	PDHA2	FGFR1	MCL1	EXT2
HIAT1	POLR1D	ZNF813	Bcl-2	KIF4A	SALL1	COQ2	CCDC144A
DCBLD1	AP3M1	FLJ11259	HDAC1	PECAM1	RAB11FIP5	GCLC	APOBEC3G
CDK6	CCDC73	C14orf108	AXL	HSPB7	CHAC1	CDCA7	GLI3
GPR137B	AAGAB	NOTUM	MTA2	SF3B2	CARM1	ABL1	MITF
AP1AR	UNC119B	RBM13	LDHA	NR4A3	SLC35B2	ZNF148	DECR1
DCP1A	C1orf159	SMBP	ACSL1	ODAM	HOXA3	RPP14	CDKN1B
LIN7C	NDE1	FLJ33814	Sfpi1	TXNRD1	BRD4	OTUD4	TBX3
UBE2D1	UTP11L	ARS2	c-met	DCTN3	ZSWIM3	RHOC	NOX4
RBM26	PDGFC	LOC130074	cyclinD1	RAB36	ABCB10	AKAP13	CCL5
NSUN6	EEF2	C16orf9	p16Ink4a	FOXG1B	KIAA1804	SMPD4	MCM7
RMND5A	SRM	C1orf171	HPRT	KHK	COPS7A	SCAMP2	SMPD1
USO1	FMOD	NOL5A	cyclinE2	ADAM18	ZNF606	AKAP9	CORO1A
PTAR1	RASGRP1	CCDC32	E2F	GBP2	FAM54B	MAPK4	TNFSF10
KLF4	RPS7	MGC40405	UBP1	MRPS15	SLC39A9	DNAJB9	TNFRSF10A
DUSP1	WFS1	LOC389541	NUP62	CCL7	CBX2	ROD1	IL7R
FOXP4	PLOD3	C4orf9	YIPF2	ARL17	PRKAR2A	SLC30A7	MAPKAPK5
HIST1H4A	DAXX	C6orf130	HOXB8	MTX1	DSCR3	TAF5L	TGFB1
PNMA2	TP53BP2	C9orf74	BCL2L13	MRPS2	AP1S3	RRM2	CYP19A1
CASP8AP2	APAF1	C20orf44	C10orf22	WDR8	ATP13A3	KIAA0513	BIM
NME4	TIAM1	MGC15416	HSD17B10	GPRC5A	LRRTM2	EFTUD1	HOXA5
TMPO	ISCU	PCGF6	KIAA0196	ABCD1	YAP1	MKNK2	KAT2B
GXYLT1	ICAM1	SNRPD3	TATDN2	LBH	SEC24A	NPM1	SOCS1
STK38L	PLAT	MED24	EIF4G1	LMCD1	STAMBPL1	SMURF1	NR4A2
LRIG3	PTX3	KIAA0690	XRN1	RAB32	ADSS	SP4	ERBB4
FOXF2	CCR1	MGC2747	FAM76A	RBM19	SEC63	TMEM127	BMPR2
ZNF295	CDK2AP1	LOC129531	FIGN	ADAP2	AP2A1	C19orf43	ARIH2
SERTAD3	CCL20	FLJ10847	B4GALT3	TK1	TMEM20	CCDC6	CUL5
DPP8	DOCK5	KIAA1970	TNRC18B	BOLA2B	CCDC85C	SHOX2	TNF-α
USP1	DOCK7	FLJ14803	TSPAN14	ZNF549	NUDCD2	OXR1	DPYSL2
C1orf115	DUSP10	N-PAC	MAGI1	ENOSF1	SAV1	MAPK6	SOCS-1
MAGT1	ANP32A	CGI-115	NCBP2	GLRX	GALNT13	MICA	PRC1
C11orf57	PPARα	C22orf13	FUT10	COL5A1	CCDC93	RB1CC1	INSIG1
HES1	FasL	Lprotein	SNX12	AC017007.9-1	TNFRSF19	UBR5	SEL1L3
PPP1R14C	Pdcd-4	Pprotein	MAP3K7	PDGFRL	PCBP1	IMPAD1	ZNF238
VKORC1L1	AKT-2	FNTB	GAS1	AC012066.10	SARM1	FBXO21	MAP2K3
RAN	GLCCI1	COMMD9	RRAS	DEFA3	SLC15A4	GOLT1B	PPTC7
ZDHHC9	HuD	CMTM3	H4/B	AC138136.2	CYP26B1	SSR3	SMAD5
CNIH4	HIF-1α	SLC25A15	SNF2L4	AC091271.8	POLR2D	ATP1B1	OCRL
PDIA6	A8K9D8_HUMAN	MRPS22	FACL4	RBMY1H	FOXC1	DUSP8	ZNF445
NM_207508	Maspin	RFWD2	RABGDIA	GAS2	ZNF449	LUC7L2	OPA1
CCNY	PECI	KIAA0195	hCG_41078	CPM	ZBTB5	RPS6KA4	SP110
BCL11A	HS3ST3B1	DHCR24	VICKZ3	INTS7	PNPLA6	FUBP1	DGKD
SREBF2	GLT8D4	CHD8	KIAA0886	CTSZ	KIAA0247	TRPS1	IFT80
HN1L	NCSTN	OGFR	TMPK	SKIL	C15orf40	PFKP	C1GALT1
LHFP	RUFY3	NUBPL	X104	KLRC2	ARHGDIA	CDK14	OSBPL8
TNRC6A	LRRIQ2	ALG1	DHPR	IKBKAP	SHROOM3	RSBN1	GPR157
SFMBT1	WWC2	NEDD4L	KIAA0097	SLC25A23	PISD	ACVR2B	GATAD1
CBFA2T2	YTHDC2	PCK2	UBE2S	RABL3	PIM1	IKZF4	SNX25
RPRD1A	TXNDC13	SERGEF	KEO4	BLVRB	DNAJC24	PPARD	AGTPBP1
MIER1	HNRPH1	ANPEP	PAST1	VIM	STOX2	NFAT5	SGOL2
GALNT3	XKR3	PSME3	GS3786	DYRK3	KIF5C	PHF1	UNC13B
PPP1R12A	PTPDC1	MAP2K1IP1	KIAA1207	TGM1	CDC42SE2	ANXA7	SYT15
MTPN	RFXDC2	RPL7L1	H3FA	STIL	TFAP2A	DNAJB4	TMEM55A
C7orf42	CENTB2	CSTF3	H4/J	CBLC	PIM3	CENPQ	HOXB13
RAVER1	FAM79A	FOXQ1	RER	ATAD2B	C1orf21	CALD1	NSFL1C
DBNDD2	CCT6AP1	ZMYND19	CTNNB1	PMCHL1	HNRPDL	CDC23	AZI2
MRFAP1	PRS6	ERBB3	ANAPC8	IFI16	SIK2	E2F5	C1orf201
SH3BP4	TNFRSF11B	HIC2	ERLIN1	ANO2	CKB	FBXO3	INSM1
U2AF1	C8orf57	RHOT2	C19orf1	IL17RB	PHF5A	DPYSL5	TBC1D5
SLC10A3	NEK7	TUBGCP2	H4/I	OXCT1	ENAH	MED17	RRAGB
DNPEP	C6orf117	SDCCAG10	KNS2	MRPL22	RIMS3	RNH1	SAMD11
LASS2	TMEM16C	ZDHHC3	H3FM	UFSP2	SMAP1	HABP4	TAF3
LIN28B	SCYL3	UNG	LACS4	VCP	NAA25	ADAM9	WNT10A
PDHX	TGF-β	C15orf39	MSAP	UBQLN3	RICTOR	MBTPS1	PCDH8
EN2	C6orf151	PACSIN3	KIAA0004	SUPT5H	CARD10	S1PR1	SUFU
TMEM200B	DSE	ALDH5A1	WBSCR20	ECT2	BHLHE40	EIF5A2	FZD7
SMARCE1	PAMCI	EXOSC3	NM_005375	DUT	MYO5B	TNKS2	PSMA7
BCCIP	ZNF650	IQCB1	PM227	SMN1	B3GAT2	FNBP1L	MED6
EPHA7	ZNF286A	ALG5	H3FI	PDIA5	MED13	RSBN1L	SLC9A3R1
ZFHX4	ALS2	MRPS24	H2AFG	DNAJA3	MEX3C	SAPS3	PSMD2
HNRNPA2B1	TSC1	EIF2S3	BAF155	FAM20B	RAB11FIP2	DAZAP2	PDPN
REEP4	PTPN3	GTF3C2	RTP	KANK2	USP15	ABHD13	RCHY1
C5orf41	RBM27	MED16	ERLIN2	SMNDC1	SERF2	ASF1A	RNASEH2A
FUT1	PRRG4	DUS1L	SPTA2	LGMN	DOCK4	ZNF680	JUND
TNFRSF9	SLC16A10	BEX1	AFAP1L2	MNAT1	LPHN1	ZNF512B	UBE2N
TNPO2	DKFZp781N0293	FZD4	EFL3	QPRT	ITGA2	KLF11	RHOU
VPS4B	B4E1C1_HUMAN	SLC5A6	ESYT2	MIA3	ISOC1	SASH1	CD83
SIN3A	B2RA89_HUMAN	MRPL40	EG5	MPDU1	USP53	ATAD2	CD80
SRPK1	Q99740_HUMAN	GGA2	GFAT	MED31	SMG7	LAPTM4A	CD86
PTBP1	I7GIM8_MACFA	WBSCR1	ADTAA	C8orf33	SELS	ULK1	CCR7
PMAIP1	GLG1	C1orf106	VPS45B	ACSF2	ASNSD1	ZNF618	HuR
LDHB	PLEKHC1	UBE3A	KIAA1491	PDK1	RRAGA	WDR1	BNIP3
CLDN12	ARFGEF1	NKD1	KIAA1578	HNRNPM	ZDHHC16	TMEM25	MYO6
ANKRD40	TGF-beta	CTDSP2	PP13181	GSTP1	CYB5B	MFN2	FSCN1
C1orf56	Vector	LLGL1	FACL2	PPP1R14B	HK1	ZNF791	DFFA
TROVE2	HNRPK	NEK6	UNRIP	CYP4A22	PHLDA3	CEP57	POFUT1
KCTD12	TAp63	NFKBIA	SAPL	HSD17B2	SLC35F1	TTC9	SMC2
IGF1R	CEP152	TINP1	KNS1	SAMD14	EPM2AIP1	FLJ36031	CBX1
OGT	UBXD2	GBAS	KIAA0061	PSMC4	USP14	UBE2B	MARCH5
C10orf140	PTGFR	AAMP	PSDR1	COMMD3	AUTS2	NR2F2	TMEM22
BAZ2A	MEGF9	MARCKSL1	KIAA0164	CYB5R4	ZNRF3	NDUFA6	LCORL
DNAJC14	PHF20L1	TNIP2	HRIHFB2157	HECA	ATG9A	PPP6C	DDX18
LARP1	TTL	AKAP7	TRIP5	RRP15	ANKIB1	MRPL24	PSMD3
C9orf91	WNK3	HBQ1	TRIP	PMCHL2	ADAMTS6	SRP9	VEZT
KLHL9	HMGB3	TOMM22	POLD	ASNA1	DYRK1B	ZXDB	DHX33
KDM3B	WDR47	KLHL23	C10orf69	RPS6KA6	USP19	C19orf2	KLC2
G3BP1	BDH2	CCDC58	MRNP41	C10orf119	RNF19A	TLE4	TJAP1
ST6GALNAC3	RHOBTB3	NARF	MNEI	EI24	SLC35A4	PLSCR4	HMGN4
C5orf22	WDR7	PSMD1	H2AFL	RP5-1116H23.1	RANBP3	C9orf21	SEH1L
PHF13	ALMS1	PPM1F	KIAA0660	ID1	SYS1	DSTYK	TMEM194A
PGRMC2	UGCGL1	TOMM34	BM28	ZMAT4	DDHD2	SFXN5	KDSR
ELOVL4	LPIN1	TCEA3	ELANH2	GINS4	C12orf23	AHR	FAM84B
CAV2	PIGX	C7orf30	H4F2	AEN	BTAF1	PLAGL2	RAB33B
TRA2B	FILIP1L	KIAA0100	RED	GEM	AXIN2	ARL1	C2orf49
SOX4	ZNF532	ADRM1	KIAA0731	NEK9	PHACTR2	ZFYVE20	CHD1
KRIT1	KLHL8	ACD	CPT1	GTF2A2	AGPAT1	BNC2	STK39
MEX3B	TOR1AIP2	CYP20A1	H1F4	FAM118A	RNPS1	PRDM8	SEMA6A
ZMYM6NB	ZYG11B	SUMO3	TMSA	PPP1R2P3	DKC1	GAPVD1	NR1H4
ACTL6A	DLG1	RCE1	C13orf10	C1orf114	SIPA1L2	SNTB1	UTRN
ATXN1	ARHGEF12	C18orf56	D3F15S2	RCBTB2	BMF	VEZF1	CTNNBIP1
SMARCA2	CPS1	SULT2A1	LERK2	COL4A4	PRKAB2	PM20D2	VSNL1
ERBB2IP	CORO2A	C21orf45	MSJ1	KCNN2	EFNB2	AKR7A2	TGFB3
SAT1	RAB6A	SLC29A4	GYG	KIAA1644	PDPR	CRY2	PPFIBP2
RAP2A	SNX30	GYG2	AFAR	PIK3CG	LYSMD3	M6PR	UCN3
LRP12	SEMA5A	EIF4G3	HSPC130	CD97	EPB41L4B	TANC1	SOCS3
PSMD7	NKTR	EXOSC8	GDIL	LY6D	GATAD2A	TCF4	IRAK2
PDCD4	PTPN14	C8orf42	SLC2A14	DUSP21	CCDC19	DAB2	GATA4
CALM3	STXBP5	LSM12	TIP47	CCDC109B	BFAR	SOBP	PITX2
PHF2	REV1	PDPK1	CYP51	PCTK3	IRF4	TMEM100	NPPA
EYA4	PHF20	WDR21A	H4FC	FGF9	TJP1	ZBTB41	GJA1
NAA15	PBX1	ARHGEF7	C8orf2	BUD31	ARFGAP2	SFRS15	GSK3B
CPEB3	MGA	KIAA0323	H2AFE	GPX4	TXNDC17	RRN3	BHLHB5
CGGBP1	SMC5	ACACA	UMK	METT10D	TBP	TFAP4	POU1F1
RAP2C	LIMCH1	ARHGEF18	C14orf154	MLLT10L	PPRC1	C1orf131	ZCCHC11
MYO10	KIFAP3	MTF2	HYPJ	YIF1A	CNNM2	RTN4	ACTA1
NR3C1	SPG11	GPR172A	MTA1L1	DYNC2LI1	SRP72	SUV420H1	CDK4
SLC16A1	SLC31A1	PHOSPHO2	H4FA	CRELD1	WDR67	WNK1	GRIA2
NKRF	ATP11B	CCDC59	A2LP	GP1BB	KIF1C	HNRNPH3	SOX6
TSC22D4	CCDC14	ATAD3A	ALR	HIST2H2BD	PPAPDC2	ZNF2	CHFR
UBE2W	PLD1	CIRBP	GAPEX5	GDI1	AGK	MICB	CTDSP1
CSNK1E	FBXL2	VRK1	KIAA0765	ZKSCAN3	TUBB	STK11	TAF12
TLL2	ARID4A	USP10	DKFZp434N101	ARL5A	CDS2	KIAA1191	KIAA1128
ARL8B	C21orf34	GNPAT	MRE11	EMP3	HDGF	PDE3B	FBLN5
MXI1	ZNF292	GTF2E1	H2BFF	PEX5L	TMEM161B	WAPAL	DEFB4
CSDE1	ZNF587	KIAA0020	KIAA0432	HSF4	CD2AP	RAD23B	MTCP1NB
TPD52	AIM1	DYR	CLAPB1	BRSK2	NFE2L1	NAPEPLD	WFDC6
CPEB4	OLR1	CDK1	GCF2	KRTAP5-8	SKIV2L2	DDHD1	LAMP3
PBX3	WDR32	CCT3	H2BFR	TAF4B	SPEN	NCRNA00116	CCDC21
CNBP	PARP9	TRIM26	BRE1B	C20orf46	BTF3	CMPK1	TEAD3
FAR1	GPR64	NENF	HSPC225	NTSR1	C15orf57	CARD8	DULLARD
PDE12	VPS13A	C9orf142	H4FK	PDSS2	BCL7A	FOXJ3	WRB
CYR61	PHTF1	ZXDC	H2AFA	BOLA2	XPO7	IGF2BP2	CYP11B2
GPATCH8	ITSN2	RNF8	D7SR	S100P	HSPA4L	GPR137C	JAM2
CDK17	BCAT1	PAQR3	KIAA0462	PFTK1	N4BP1	PPP2CA	DCUN1D2
CREBZF	RALGPS2	ISCA2	M7V1	PCLO	KLC1	SDCBP	DCTPP1
STAG2	PPFIA4	RNF165	SRM300	GNL3	IKBKB	PLS1	ZNF480
DR1	HECTD1	RNF167	SPT5	OR2S2	C11orf68	RGL1	MTHFS
ZNF362	ABCD3	SIAH2	ADNP1	PCCB	SPATS2L	NAA38	TMEM41B
MPP5	ZNF667	TXNDC12	SGT1	POP4	HS6ST3	SSR1	GADD45A
NUFIP2	CYP4V2	RAB2A	S100L	SLC22A13	UBE2Q1	AHNAK	GGH
LANCL1	DMD	RICH2	AKR7L	PCDHA6	SF3A3	PEX13	TRPC4
PDS5B	HAPLN1	DCUN1D5	H2BFN	RPA3	ZNRF2	ADAMTS1	SERPINH1
MCM2	GPD1L	GTF2B	H1F1	C13orf15	FLOT2	KIAA1147	IFITM3
SF3B14	ST6GAL1	C10orf88	RNF106	CRYL1	PHKA1	SAMD12	GABARAP
MTMR6	GPD2	KPNA4	CMK	INSR	OSBPL3	SACS	FAM126B
STK4	TMEM56	GRPEL2	HNRPUL1	SNX2	PLRG1	ORMDL3	TMF1
DCP2	ZADH2	HAUS5	HSPA1	TAC3	CDV3	RUNX3	BCLAF1
ZHX1	NEK1	CEBPG	G3	PAF1	WDFY1	C10orf12	GALNT7
TRIM2	CSNK1A1	STX6	NTMOD	GPR135	MOV10	SESN2	NUP43
FAM190B	SPTLC3	KCNK5	HRIHFB2091	IFRD1	RBBP9	RAB11FIP1	KIAA1109
MYD88	PBRM1	BARHL1	SRK	RBMY1F	HELZ	FAM129A	TRIM65
RPE	EPM2A	ZNF697	IPO12	INHA	DCTN5	AAK1	ASH1L
PDXP	RAB6C	PTPN23	DNF15S2	PRR4	NANP	GNB5	PLEKHB2
CHRD	RAPGEF6	POLR2C	CG1	KIAA1704	CREG1	TXNIP	ANO8
CCNE2	FBXL17	WDR5	KIAA0839	PAK6	MARCH9	HOXD8	FMN2
MET	SERPINI1	MBD2	H2AFC	UBE2K	CLOCK	C18orf32	CCDC113
BRCA1	ATRX	TTC9C	H4/D	TCTN2	PNP	CDCA5	NFIX
MPI	FKBP5	LMBR1L	My043	MANSC1	FAM81A	ZBTB33	PRDX3
EIF2C2	DDX46	C16orf53	H3.3A	ZNF672	PAG1	UBC	TECPR2
TP73	LMBR1	DAZAP1	EMS1	LRAP	FZD5	UBE2Q2	HKR1
RUNX1	LRRC57	LMO4	ALDR1	CCDC90A	ZAP70	PHF23	SERP1
ROS1	TUBGCP5	ZXDA	OMB5	TMPRSS11E2	TCL1A	BSCL2	TRAM2
ATF6	RHOQ	GBA2	MRJ	CASP9	ATP7B	IRF1	NPTX1
MEIS2	PIK3C2A	UBE2R2	NT5	RYR3	IFNA2	MAT2B	TRIM36
MYC	JPH1	OTX1	DKFZp686N2176	CLEC2B	SMOX	KLF12	GNA13
IFNG	LYRM7	ZIC3	H4/H	EIF2B1	ILK	KLF3	FOXN3
MMP9	IPP	IKBKE	UREB1	C14orf133	CD5	KCNJ8	LAMA1
NOG	CASC5	MYOD1	KIAA0030	TSEN34	IRAK1	MAPRE1	GNG12
KIF23	ARHGAP21	NTRK1	GNPI	TNP2	GDE1	CCNT2	HBP1
TSPAN12	LARS	SNF8	RCH2	TOR1B	C13orf1	HN1	KIAA1826
ERBB2	C5orf4	NPHS2	CLAPM1	KIAA1107	TSPO	TMEM167A	SLC38A1
NELL1	FAS	ANXA6	PCDC5RP	RPL28	RDX	SNX9	ANKFY1
SOAT1	PRICKLE2	DCXR	XAP4	TMEM187	GRN	ZNF202	GNS
SOX2	RPS6KA3	NME1	SNP70	MDM1	RPS19	SKI	HPSE
FUT4	TRAPPC2	B3GALNT1	H1F5	SNRPN	PDCD2	RNF114	SCN5A
CREB1	MOXD1	CAMK2G	TH1	TMEM2	FLT3	SRRM1	MYCN
CISH	AHSA2	GPC3	DKFZp586K2222	MGST3	DNTT	SLC41A1	DDX20
NEUROG3	GNAQ	PHLPP1	RAP6	TPPP	EGF	EGR2	SETD2
EIF2C1	RASEF	FLCN	NUA	CPN2	ZEB2	MPDZ	CDK2
PAX6	CYorf15B	HIRA	H2BFQ	NSBP1	SMO	SSFA2	GEMIN5
TLR2	KLHL3	UBE2H	HIST1H1A	KRT18P28	CD28	KIAA1522	NDUFA2
E2F1	VPS41	ABHD8	ANXA4	KRT4	IL3	KLHL20	SLC12A2
ATN1	TNS3	RAB4A	ECK	MADD	SPINK1	TAB2	CD4
CDC25A	PDGFD	GNL3L	KIAA0153	SERPINB1	DHRS12	TRIP10	NPC1
CFH	SNX13	XPO5	PIG4	SCGB1D1	ATP8A2	ZC3H12C	GEMIN4
PAK3	ZNF326	PIWIL1	GLUT14	CLIC2	PTPRC	NETO2	CD8A
COL9A1	ELOVL7	ARNTL	AKR7A4	GTF2IRD2	BAD	CCDC68	NUDT6
HDAC9	GTF2I	RFX4	H3FK	DAK	BAX	ADM	MYBBP1A
PROM1	MALT1	GRIN1	FNBP3	TESK1	TP63	PAFAH1B2	SIP1
ITGB1	OSBPL1A	PHLPP	KIAA0010	DUSP7	PAK7	LDOC1L	PLEKHM1
BCL2	RSPRY1	PIAS1	A2RP	NDUFA1	PRKCA	ETF1	RB1
IL8	POLR3B	CUL2	PRO1777	CCDC15	C14orf109	RFX7	HNRNPA1
FRAP1	MON2	LGALS3	SWS1	IDH2	NKX2-3	MGEA5	IL6
TLR4	COBLL1	USP24	H4FG	SLC2A4RG	EDNRA	BICD2	BTG2
EPHB2	ATP2B4	TP53RK	RBAF600	ALX1	ENDOGL1	RAB22A	SMAD3
IL1B	EIF4EBP2	CBX3	KIAA0060	IL8RA	PKHD1	ARSJ	AKT1
FZR1	RASGRP3	SYF2	FER1L3	ADI1	STAT5A	CCNJ	CHST14
MAP2K1	ASRGL1	C10orf137	GPIP137	OR10H1	EDNRB	ZKSCAN1	BATF2
TRPM3	PFKFB2	NCOA4	KDRF	OR2F2	ITGA3	SET	MR1
GRB2	CUL3	RSL1D1	CDC42GAP	TRPV6	PRKCSH	SYNCRIP	KLHL7
FGF8	FAM63B	HNRNPA3	H4/M	FAM168B	RARG	FZD6	GAS8
SLC27A4	HERPUD2	RFC3	CDC46	LONP1	CD63	KIAA1524	PRKX
DNMT1	CLCN5	ZNF267	SNAP23	SPRY1	PAX5	SGMS1	MOSPD3
ANLN	ACAT1	ASPRV1	RPI	ACTBL3	CCDC76	MED12L	ZC3HAV1
SLC7A5	PHIP	MARCH3	BTF	TXNDC5	ANP32B	BMP2	ZNF404
LARP6	DTX3L	PPP3CA	H4FB	STK16	C10orf104	NPAS2	STAP2
CD46	HPS5	CHAF1B	KNSL1	OR1A2	CD40LG	FAM134C	PEBP1
FABP7	LATS1	PRKCE	MAWD	RASGRF1	KRT7	C2orf60	TMEM106B
CBX7	DAAM1	BECN1	H2AFP	RAI14	GLI1	CELF2	IQCE
GRIA1	TAF5	WHSC1L1	KIAA0324	ERC1	ATP6V0A4	ADAR	EBAG9
NRGN	PIGN	CITED2	TPA1	CDC2L6	BBC3	C6orf62	FVT1
PMP22	NIPBL	MXD4	Nbla10545	FADS2	VPS36	SOD2	CLDN1
RARA	BOC	GEMIN7	KIAA1897	UBE2V2	CCNB1	PTPN2	KLHDC8B
HRB	C20orf194	C11orf75	LACS1	LRRC8E	SPRY2	SAP18	C11orf54
TP53	RPL32P3	NIT1	VGL	TMEM132A	ABCB4	ABCC5	UCHL3
KRAS	SGCB	KCNH8	EPS8R2	CNTLN	IFNA1	FOXK2	EXOC6
IL23A	XKR9	OPRS1	LACS2	CAPN9	HSPA1B	RGS17	METTL2B
CDKN2D	MEF2A	CHD4	KIAA1321	GTF2IRD2B	MBL2	TNFRSF21	TNFSF12
STAT3	DDR2	RASA1	BAF170	IL10RB	NPAL2	PPP2R2A	IGFBP3
LIN28	TRIM38	RXRA	H2AFO	UNC84A	PTGS2	EPHA4	RAB3B
GRIN2A	KIAA1715	TAF10	SAZD	NLGN4X	EPHA2	STK11IP	NAT10
DCX	BAZ1B	HOXA4	FBP11	KIR3DX1	COX-2	CPNE1	CSTF2
PXMP2	C12orf35	GTF2IRD1	CRYA1	CBLL1	KLHL24	TMEM64	AQP11
ROBO1	KBTBD7	ITGAM	RSP1	SELENBP1	FBXO11	SIK1	RPN2
EDG6	USP34	ARPC5L	PIG30	ABCF1	RARS2	NRIP1	NAGPA
MAPK3	GNE	FOSB	GFPT	ZNF35	TBC1D13	SGTB	GFM2
CEBPA	EDIL3	SYNGAP1	DDX38	MYT1L	TET3	REV3L	PTPMT1
STAT6	GK5	INPPL1	DKFZp434G1035	OFD1	WDR42A	RYBP	ZSCAN29
CDKN2A	RNF103	MBD4	C20orf193	TMEM208	FAM107B	PPP2R1B	ATP5G2
HGFAC	RC3H2	USF2	AFAR1	PNMT	CACNB4	FAM76B	CCDC115
E2F3	SCYL2	VEGFR2	NT5B	TFB2M	NIP7	CROT	TEAD2
GRIN2B	PCMT1	VEGF	PERQ2	C11orf16	C18orf25	EXOC8	RBAK
GFAP	TMEM184C	DBN1	KIAA1398	RPL39	DDX3X	PEG10	TUBG1
CEBPB	SKA2	TMEFF1	CDC21	ERCC8	GSR	TOPORS	AGGF1
SOCS2	HP1BP3	COPS3	NCAPG	RASSF9	ZNF207	PLDN	GJC1
WEE1	RBM22	SS18L1	H3FF	TRPC7	DNAJC11	C1orf135	USF1
PDGFRB	SYT14	NUSAP1	PEREC1	SPATA6	TXLNA	ACVR1B	TOR2A
HGF	PTGER4	GGNBP2	H4/G	PIAS2	SLC19A2	FNDC3B	C19orf39
NOTCH1	RABEP2	ZFYVE16	AKR7	BRD3	CHERP	MYO5A	MKI67IP
S100B	LILRB4	ZMYM2	H4FJ	NVL	BEND4	ANKRD57	ZBED4
NPAT	HNF1A	TMX1	HIST1H2AD	THAP3	VANGL2	RNF128	RAPGEF5
UNC5C	TRPV1	RPLP0	HLN	DNAL4	RSRC2	TMEM50B	SLC26A2
ZNF828	LRPPRC	MRPL42	A2LG	VPS24	MESDC2	SLAIN2	HDDC3
GSX2	NQO1	FKBP7	CANPL1	A26C1B	RTF1	CIC	ZNF776
C1orf61	CA3	SAP30L	CGI-82	IL1RL1	FAM136A	SGCE	ECE1
DDIT3	HPS1	LENG1	CLAPA1	ALKBH4	TMEM206	KIAA0232	NCLN
ARC	APCS	SAMD5	KIAA1228	DIABLO	AGPAT3	PTGFRN	USP7
RNASEN	CXCL3	SEPHS2	NOH61	DCHS2	RNF6	DYRK2	SOX17
CDC14A	FPRL1	KIAA0317	VPS45A	CBY1	TRAM1	PIP4K2A	POMC
JUN	TRIM21	FAM57A	SPFH2	KCND1	HICE1	KCTD18	LCT
FOXP2	KRT15	PRPF4B	HNGS1	VAV1	MLL3	PCMTD1	TCF7L2
TGIF2	IL17C	PABPC4	H4/K	CDH5	FKBP1B	SERBP1	JUNB
BDNF	NUDT19	TM9SF4	H4/O	SIX5	MDM2	RASSF2	SCARB1
DCC	HCN2	GCFC1	PRO0992	CYP2D7P1	TERF2	SOCS4	CD2
ELSPBP1	MIA	PTPN11	H3.3B	TCTA	PRSS16	RPL27A	TLE1
CCND1	MUC4	ATP1B3	LACS	AKAP5	POLE3	VHL	DLG4
CDKN1A	HSH2D	UBXN7	PRP16	ARMC1	ABCD4	ACBD3	ELA2
ELAVL2	EPAS1	FTO	KIAA0312	SERPINB5	ARPC5	CASP7	PRKAR1A
HMOX1	ADRB2	MRPL15	NOGO	ICAM5	RPRD2	HSPD1	CASP2
COMP	IMPACT	ZNF608	SURF-4	L29074.1	INPP5D	RGMB	RER1
CCNE1	IL11	KLHL18	KIAA1914	TP53I3	NT5DC2	HECTD2	PIP5K1A
HRSP12	NHS	CSNK1G3	ALDH4	SEC22A	CST3	C10orf76	PSEN1
NF2	IL13	ATP6V1F	SNF2B	CYTH1	RBMY1A1	DNM2	C20orf24
APC	CRTC1	SMARCD1	NTE	CXCR6	PLXNA2	ANKRD52	ZNF770
SRF	CACNA1C	GRLF1	PI2	ZNF23	VPS13C	PDRG1	MOBKL1B
FOXG1	HLA-DRA	UBOX5	SPFH1	MAGEA9B	ST18	FLJ31306	ZNF417
EPHA3	OLIG2	VAPA	H2AFD	VPS33A	C19orf28	RUFY2	TMEM14A
ODZ1	ODC1	HCFC1	N4BP4	APPBP1	FBXO5	PDZD11	TMED8
CHEK1	TFB1M	RPS27L	PP781	FDXR	KRT32	REPIN1	COG1
ELAVL1	TMEM11	SRC	H1F2	SLC13A4	CCL2	NFE2L2	TNRC18
TFRC	GFI1	SH3GLB2	PNT5	ANXA8L2	NCAPG2	EIF2S1	KBTBD2
GHRHR	LPA	GRIN3A	CDC8	DGAT1	C1QTNF1	SSH2	ANTXR1
CCNF	PTCRA	SRCIN1	CDABP0131	KIAA1024	NSL1	ZRANB1	RASL10B
PTBP2	TNMD	Survivin	H3FB	CPA4	ENOX1	PHTF2	SBDS
GYPE	IARS	TMEM65	BRG1	RACGAP1P	TRIP6	EZH1	NUB1
PDGFA	DLL3	KCMF1	KIAA0642	ABCB6	HOXB7	PCGF3	TMED7-TICAM2
RHD	THY1	TMEM60	KIF2	ZNF81	DHX35	SATB2	CTBP1
NEUROD1	NODAL	FBXO9	KOC1	BAHD1	PHLPPL	FAM104A	RBM39
IGFALS	SAA4	SUN2	CXorf3	PCDHA12	TAS2R13	ZFYVE21	ASB1
COX8A	IL17F	NOX1	HIST2H2AA	KRT222P	SRPX	HOXC6	ZNF585A
FMR1	BMPR1A	PRDX6	E1BAP5	PLXNC1	TMEM50A	UNKL	UCK2
SYK	SAMD4A	MED20	hCG_23463	ELOVL2	MPHOSPH8	YTHDF3	INCENP
PDGFR-β	NTS	SUPT16H	ZUBR1	SLC6A9	GLRX2	CLSTN1	CYB5R3
CTGF	DDT	YME1L1	ICBP90	HEMK2	LIG1	TNFAIP8	TMEM48
ESR1	BCAN	SEC11A	PP2593	CRSP3	GDF10	HEY2	CWC25
NCOA3	BMPR1B	MPHOSPH6	UCK	ZNF140	RAB3GAP1	SRRM2	TMEM42
CCNL1	VEGFC	SLC30A6	CARF	ST8SIA2	RAB8A	ANKRD9	RFK
SPPL3	SPAG11B	ANAPC11	KIAA1521	MVD	ARTS-1	TTPAL	ATF2
CSRNP3	DOK4	FAM175A	PP6R3	MYEF2	ADAM29	SEC23A	DHX29
THRA	CHKA	ACOT7	CDC47	EAF2	DFNA5	LRRC8D	ATRN
TNFSF11	KIAA1303	GJB2	HIST1H3B	SH3BP1	TMSB15A	CDC37L1	DAPK1
TSC22D3	KCTD11	EFS	KIAA1011	RCBTB1	BRP44L	AKAP11	LMTK2
TGFBR2	OAS1	CNOT7	PIG28	FAM159B	RXRB	CRK	MGAT4A
PTEN	ILF2	PCMTD2	AIMP2	GUF1	CES3	MIOS	TOMM20
SMAD4	MAP4K1	APLP2	H3FJ	ING2	CXADR	TADA2B	FBXL19
HSF2	SRFBP1	TMCO1	HME1	BX276116.7-7	ARAP2	TMEM138	FLVCR1
ATM	NT-3	DIRC2	PWP2	KIAA0415	ARL4A	ITM2B	SRCAP
DAAM2	PROX1	TOX4	H4FD	MUC7	SIPA1	ZNF512	VAMP4
CREBL2	HRAS	TAB3	H4/C	NOC3L	PHKA2	NR1D2	ZNF462
HNRNPR	DUSP6	TCEAL4	FACL1	PLCH2	CHST12	GAN	TMTC3
ZFAND5	PTPN22	C17orf37	PLIC2	ROGDI	SLC38A6	WBSCR22	FAM55C
VIL2	p27kip1	URM1	ADAR2	KIAA0368	CRIP2	AKT3	TBC1D15
UBTD2	K-ras	DHX15	ARSDR1	AC008074.1	DTL	ANKH	PAPOLG
LMNB2	STCH	GCC2	H4FI	SMN2	CYLC2	BMP4	KIAA0182
PAFAH1B1	ATP8A1	TFAM	KIAA1846	EIF1AY	SLFN12	CYP7A1	FAM160A1
HOXA9	MAP3K7IP2	COX7B	ADTAB	ZNF573	FARP1	DNMT3A	RG9MTD2
KIAA0907	TMEM132B	NDUFC2	FKSG27	PHLDA2	BRP44	TBX1	ZNF689
CA12	ZNF350	L3MBTL3	HYPA	ZBED1	CHCHD8	SPP1	SCD
FAM127B	SLC35B4	TAF2	KE04	FANCC	CDH9	ZNF167	TRIM9
RAB23	ZNF585B	MPHOSPH10	EPLG2	QDPR	DUSP22	EDG2	ZDHHC17
FEM1C	H1F0	RHOG	H3FH	KIAA0922	C1QB	H2AFX	FAT1
CTDSPL	FAM47B	DDX42	KNSL6	C16orf61	CRLF1	RUNX2	PTER
MID1	PRLR	NTN4	LARP	SLBP	PIM2	NUMA1	CUL4B
CKAP5	OTUD1	RREB1	KIAA0661	FN1	SLC30A10	E2F2	PSMD8
GIGYF1	TMPRSS11A	ZMAT2	TOM40	STARD7	NAT1	NOS2A	TAC1
TNRC6B	A8K0D4_HUMAN	CYCS	CAP43	ATF3	ZNF423	ABCG4	COL5A3
PDE4D	D3R	ARFGAP3	M11S1	RNASET2	SFRP4	FH	NFYC
RAB5A	WNT16	CKAP2	ADTB2	CDIPT	DVL3	RAG2	PER3
UBL5	ATP6V0E	ENOPH1	OPHN2	ZNF696	MPV17	TNF	CCR6
ZNF711	CST5	APPL2	DKFZp686L08115	RAD54L2	PEX11A	TMSB10	DCBLD2
POGK	SH3BGRL	KLHL2	H3F2	MATR3	ZNF187	CD40	GALNT11
HIF1A	NUDT12	CENPB	ALDH7	GSTT2B	KIAA1310	AHSA1	SLC17A6
SON	ZNF594	DIXDC1	ANX4	CRADD	TRIM68	ARPP-21	STOML2
XYLT2	ZNF12	DLAT	H4FN	ASTN2	ATP6AP1	SP7	EBNA1BP2
MOBKL3	OFCC1	IP6K2	D3S48E	RBM12B	PDCL3	BSG	NTNG1
NCOA6	IQCG	TM9SF2	GLUT3	SLC27A6	MAGEA11	FBXW7	MRPS16
ZNF708	OTX2	SF1	H1F3	FOLR2	SI	TIMM8A	POFUT2
DCUN1D3	ROPN1L	NFXL1	H3FD	ZNF323	FMO3	BAMBI	GRHL2
GABPA	C10orf4	HS6ST2	PRO2286	RBM41	RNF144A	IK	DHX30
FAM120C	COL27A1	SEC22C	H4FE	ITM2A	TRAPPC6A	JAK2	DPY19L1
SLC36A1	ZNF562	ARID5B	AFAR3	NARS2	CTH	TP53INP1	TPRKB
RASSF3	DCST1	NHEJ1	RCN	IL20RA	ARHGEF5	TCEAL1	RASIP1
PCNP	PLCL2	SSR2	RRP1B	OR10H5	CRYZ	ISL1	NDUFA5
UBE2G1	CHL1	RP2	KIAA0224	H2BFS	HLA-DQB2	PPARG	DSC1
AP3S2	SLCO2A1	SLC1A1	H4/E	KHDC1	CRYAA	LYPLA3	C9orf16
HMGCS1	TAAR6	FHL1	P1725	ARMC7	UGT2A1	CEBPZ	PPAPR3
ACIN1	CXorf1	AK2	KIAA0109	ACADS	C3	PLP1	PSCDBP
SUPT7L	HERC3	TMEM110	PID	EIF6	SLC6A14	MAPK14	STAG1
ZNF33A	ANKRD1	LENG9	H4/A	SLC34A2	PCOLCE2	CSF1R	CNTFR
PARD6B	DNAJC7	SRGAP2	ALDH9	INPP5A	OAZ1	PLK2	TMPRSS11E
TMUB2	C1QTNF9	CAPN12	CLAPA2	MKNK1	NUDC	ARCN1	RXFP3
MAP7D1	ACOT12	A4GALT	MMS19L	NUBP2	ERI2	IL-8	KCTD9P2
PSMB5	DSCR8	ABI2	A2D	TAZ	TRG@	Celf1	CNPY3
PPP1CB	BPGM	ACTN1	HIST2H4	RASAL2	INPP5B	ATAT1	TNFSF15
Prmt5	UGT3A1	ACY1L2	NUCKS	CA9	VAMP7	PPARGC1A	DPM1
THBS1	HSD17B3	AF275804	DAN26	TFPT	S100A7A	G6PC	KLHL21
BCL2L11	GADD45G	CCDC149	NELFD	GABRE	C5AR1	FOXO3	DTNB
ZBTB9	TBX4	AKR1C2	HSPC075	HHLA3	DUX4	C6orf134	FNIP1
CNOT4	SALL3	ANKRD25	UMPK	ZNF556	DHRS11	C21orf33	KLHDC10
RAPGEFL1	ATP6V1G2	APCDD1	H2AFQ	MLXIP	TOX	RING1	GOLGA1
NDEL1	LFNG	APOBEC3B	H4FH	KIFC3	GPNMB	HNRNPA1L2	USP45
CHD9	CHRFAM7A	APOLD1	HMP	STON1-GTF2A1L	DCTD	PTP4A2	CCNJL
C20orf30	RASSF6	ARHGAP19	H4FM	IL17RC	GDAP1	RBBP6	DCAF6
KLF9	FXYD6	ARNTL2	H3FL	POLG	RPL6P27	LMAN2	NPNT
NAA16	TSHR	ATOH8	TSH2B	CACNG3	TENC1	EPT1	ZDHHC21
SH3PXD2A	KCTD3	ATP5O	PLC1	GTPBP4	FIGF	ZBTB44	ABCF2
YTHDF1	ZNF558	BARD1	NYMEL3	TRMT11	RPN1	UBE2L3	FAM49B
MMD	C8A	BC011660	IMPD1	CYP4A11	PSMD5	FAM135A	ARF1
F11R	GPR83	BC073929	PAST	TRIM44	RNASE6	METTL9	ITGAV
PINX1	PHOX2A	BG740413	H2AFN	ZCCHC8	NUCB2	C13orf34	GOLGA8B
RBBP8	GSTM2	BLM	DKFZp781H1755	POLA1	TAS2R9	SERINC1	ZFC3H1
SNIP1	FSIP1	BUB1B	FLAF1	C6orf103	CSN3	MTAP	RHPN2
HOXC8	KBTBD3	BX095281	CFL	PCNT	ITGAX	EBF3	WDR81
PARM1	PTPRZ1	BX113895	H3F3	NCBP1	MAGIX	MEPCE	SUN1
GIT1	TUSC1	C12orf49	E2EPF	TUSC4	TRAPPC3	LBR	ZNF773
RNF160	LRRN3	C14orf130	PME1	SCGB1D2	GPR22	SH3GLB1	BAT2L1
SCCPDH	SMCHD1	C15orf42	RDR	GSTT2	WDR60	C5orf15	DNAJB12
ZNF460	C1orf109	C16orf30	RR2	WDR91	LTA4H	PRCC	GRAMD4
PPP4R1	WNT2	C16orf59	SP1507	CCNI	DNAJC6	SLC25A36	STX17
AEBP2	PLXDC2	C17orf79	CYB5M	PCDHA13	C2orf34	NAA50	DOCK9
FUBP3	CLUAP1	C18orf24	ACAS2L	TMEM156	HTRA1	ZNF107	ARRDC3
ADD3	GCNT1	C1orf112	H3FT	ATP2A2	L1CAM	PKIA	ALKBH5
FCHO2	ZNF25	C1QTNF2	SRL300	CACNB2	ALPK3	CA2	LIN54
C3orf38	PLA2G4C	C5	H2AFI	GLRXL	KCNQ2	RANBP9	SLC25A44
ARHGAP5	FKBP10	C8orf32	H2AFM	WHAMML1	TH1L	SLC16A2	PBLD
PTP4A1	OR11A1	C9orf30	KIAA0332	SRGN	FIG4	ZIC2	RAB11A
CD164	PUMA	CCDC75	HSJ2	C17orf59	LAMA3	CADM1	SLC25A32
ABT1	p21	CCDC77	PYCR1	TADA3L	BATF	FAM120A	RBM47
DLG3	p-p53(Ser46)	CDC37	DDAH	TNFSF9	VPREB1	BOD1L	TTLL7
STYX	p-p53(Ser15)	CDC42EP4	HSPC272	MEF2C	SMS	EXTL3	SLC22A23
ZNF280B	TSPYL1	CDC6	KIAA1612	NDUFS7	TUBGCP4	GHITM	SR140
SLC40A1	STK36	CDCA2	PIG1	C9orf82	INSL4	PHF16	C7orf23
SNAPC3	ATP5J	CDT1	H2BFH	FGF23	LDB2	MCFD2	MACF1
RNF138	DCTN6	CHDH	KNS	SLC38A10	EDN2	KHSRP	ZNF264
PPP1R15B	LMX1A	CHTF18	CTNNB	NR0B2	HIST1H1D	HMGB2	AASDHPPT
GLO1	ASCL1	CKAP2L	H4/N	POMP	LMAN2L	CRTAP	RNF145
GIT2	EPHB6	COTL1	HBP	ABCA1	KIAA1324	IGSF3	HACE1
VAPB	NLRP1	D4S234E	HSPB4	GYS1	KRT8P9	GCN1L1	UBAP1
MAZ	CARS	DAGLB	XTP3TPA	MAGEC3	EIF2AK3	NDRG4	CAMK2D
ZFP36L1	TGFBRAP1	DCC1	XB130	GRIK2	FRS3	CHUK	PBXIP1
PAPOLA	PITX3	DDB1	CDCL1	NDUFB5	ELA3B	ZBTB2	PSAT1
APP	ZNF501	DKFZp762E1312	TIGAR	TGFBI	CASP4	TSNAX	SNRPB2
ARID4B	POU3F2	DLEU2	STAG3L3	FBXO24	SH2B3	ARFIP1	GRAMD1A
COPS7B	APOE	DLX1	KIAA0899	ITGB1BP3	BCL3	TNPO1	NAP1L1
FBXL5	STIP1	DSN1	RPMS13	PCDHA4	SDC3	ARNT	SH3BGR
ATL2	PRR6	E2F6	NT5CP	GJA5	SNURF	CCDC34	HMGA2
C9orf40	F8	EFHD1	IRGQ1	MAFG	KCNH4	HIPK2	PIAS3
POLR3G	MAP3K10	EIF3I	SCAF6	OR10H2	CXCR4	GLCE	PAK2
NR1H2	ARL2BP	EIF4B	C11orf23	FHL5	MAST4	VGLL3	CYBRD1
PTGES3	TLE3	ELMO2	SPTB2	FUT8	CDK2AP2	ICK	PURA
PPP3R1	HNRNPH2	ENOX2	C15orf13	PSTPIP2	CAMK4	CDK5R1	TRIB1
REEP5	IARS2	EPDR1	ASCT2	MTERF	TM7SF4	ZCCHC2	CBWD3
ANKRD17	SUDS3	EPPK1	CDM	RIPK4	UNC93B1	TMEM87A	CRABP2
GPATCH2	NLGN3	ERRFI1	KIAA1558	HOXC4	CEMP1	RTN3	ZFHX2
C11orf30	AICDA	ESPL1	RAD2	CHST4	RP1-6P5.2	ARL6IP1	PAQR8
ZBTB38	CDA	EXO1	TNRC15	GPR27	SDHB	LASS6	NPPB
CHTF8	SHANK3	FAM101B	H2AFR	TRIM58	FGFR3	STRN3	CENPF
KPNA2	NRXN1	FAM109B	RHOGAP1	HIST2H2BF	RDBP	TTC33	FAM36A
PSMB1	ADAM10	FAM111A	SPT5H	ZFY	IAPP	NDUFA7	TBX19
BTG3	CCL8	FAM132B	KIAA0784	GFOD2	POU4F1	ZNF652	PAFAH2
EFHA1	MMP16	FAM54A	ACS4	ATP1A1	S100A7	STAT5B	RPGRIP1L
MECP2	PTCHD1	FANCA	NP95	RNF125	CRTAM	USP9X	DNAH11
ADO	SHANK2	FANCD2	TS	LUC7L	ATXN2L	C20orf29	INSIG2
PRNP	HEY1	FANCE	PRO0750	ATP6V0D1	AK3L1	PPIF	SLC39A11
PHLPP2	HOXB5	FANCI	WBSCR20A	TRGV9	GPR1	TIPRL	C12orf29
ZNF282	NAIP	FANCM	H3FC	MMP10	TAGLN3	GPBP1	SUB1
NFIB	TICAM1	FLJ10241	SDCCAG16	CA11	CIAO1	DEK	WDR51B
KIF5B	SELE	FLJ25416	ZO2	PTRH2	SAR1P1	TSPYL4	CDCA7L
DNAJA2	DIRAS3	FLJ25476	TYMK	TMCO3	CD36	CHST15	MNS1
CBFB	CDKN1C/p57	FLJ39660	KIAA1307	ZFPM2	SLC2A6	CCDC52	PRDX1
MTMR4	CDKN1B/p27	GBF1	RDRC	MGAM	UFC1	RNF219	DOK7
CRIM1	NM_004064	GIMAP2	WAVE2	DEFA1	IL13RA2	NEFL	CYP2U1
BTF3L4	CDKN1B/p27/Kip1	GINS2	SA2	SUSD5	SLC26A4	BAT1	ABHD4
RAD51AP1	GAX	GINS3	H4FO	MMP8	SNFT	SLC20A1	SNRPA1
ZNF704	c-KIT	GPSN2	CMPK	NSMAF	TBC1D29	SLC11A2	BAZ1A
NHLRC3	DVL2	GSG2	PICH	SLC1A6	ZNF468	UBE2E3	C12orf62
TANC2	HOXC10	HEATR6	NOGOC	ZC3H4	AMDHD2	YY1	LHX2
C7orf46	HNRNPD	HHAT	GPIAP1	PMPCA	CCT7	SFRS12	CAST
SERTAD2	MEX3A	HMGB1	NPWBP	ROM1	RMI1	LRRC17	EFNA5
ZNF507	TNIP1	HNRNPL	DKFZp666B209	CPA1	SPC25	DNAJC12	ZDHHC6
SFRS2	AGAP1	HSBP1	KIF4	AGL	SOX3	GNPDA1	SEPT
ESCO2	HNRPA0	HSP90AB1	CDA03	ANXA8L1	ZNHIT2	QSER1	HMMR
ZNF385B	NCUBE1	HSZFP36	DTYMK	ACADM	RORC	ZNF655	KLHL13
SNX16	ZNF192	HYOU1	Notch-1	C14orf2	PITPNC1	METTL10	ZFX
ZBTB4	ZNF571	ITPKA	Notch-2	XDH	OR2W1	LHFPL2	MOSPD1
TMED2	LIMS1	KBTBD11	DcR3	GRM8	NXPH4	PKDCC	RPS16
ENC1	RNF4	KIAA1712	RAB3GAP2	SLC22A8	SCARA3	MAN2A1	HGS
PHF19	NHSL1	KIF15	MMS19	P2RY6	AYTL2	THSD1P1	AP1S1
KIF2C	RNF20	KIF22	HIST1H3A	C4orf30	CLEC5A	ZFHX3	KHNYN
ATP6V1A	WDR61	KIFC1	HIST1H2AJ	MRPS17	C6orf97	C12orf76	MAP2K7
MYNN	RP4-604K5.1	KNTC1	UTP14A	PCYOX1	GUSB	EIF1	UBR7
PLEKHO2	ABHD3	KRT19	MRPS26	CXCL9	RUVBL1	SOS1	SNRPB
TNFAIP3	CSTF2T	LOC391247	SFN	CYP4F11	TBC1D2B	NRARP	C16orf87
ARHGAP11A	BIRC1	LOC57228	TOMM40	RAB27A	AGTR1	NACC2	FAAP24
RAB12	KIAA1598	LOC645251	EPB41L2	IMP3	CST2	ZNF281	ERMP1
DDX5	ATG2B	LOXL1	TPM1	PRRG3	TMEM30B	HSP90B1	PABPC1
LACTB2	SEMA6D	LRRC8A	H2AFJ	IGHMBP2	TLR1	FAM53B	QSOX2
TRIB3	HSPA8	MAP7D3	ACSS1	RAD54L	SCP2	ACTR2	SERTAD1
VMA21	FZD3	MCCC2	DRG1	GPR177	GALR2	FADD	EIF4EBP1
PTPN4	ZNF592	MCM8	RCN1	GPR126	C4orf8	RELA	C14orf1
C1orf9	FAM200A	MELK	HIST1H1C	ERCC6L	GTF2IRD2P	RPIA	C20orf72
KIAA0240	KIF1A	MIF	HIST3H3	RRAGC	CCDC53	HIST1H2AE	MFAP1
GNAS	FPGT	MLF1IP	NT5C2	FAHD2A	BAPX1	CUGBP1	GNAI2
CEP97	PRUNE	MND1	TMOD2	ITGB2	WARS	TBX5	APH1A
CASC4	UBE2D3	MPST	CFL1	GRWD1	ISOC2	PARP8	MAML1
SPATA18	C3orf70	MRPL4	HIST3H2A	C22orf29	PPAT	TAF9	GART
SDHAF2	TP53INP2	MRPS9	HIST1H2AM	POLR2G	SV2B	AIFM1	TRIAP1
KLHL15	C3orf10	MSH6	TTLL12	C9orf114	HOXB1	FBXW11	HOXA13
KIF5A	TPBG	MTHFD1	NSUN5	TRAF3	BRD8	PAK1	MAD2L2
USP3	DPY19L4	NAGA	SMARCA4	IGSF6	TAF9B	HIST1H2BB	SH3BP2
SRPK2	DLG5	NCAPD2	GTF3C3	HEXA	KREMEN2	CUGBP2	SYDE1
ATXN7L1	PRPS1	NCAPH	MCM6	USP18	PSMB8	FANCG	MIR20A
CUL4A	CCT5	NCAPH2	SORT1	MCM3APAS	SSH1	TMEM184B	ZNF625
SGK269	MIR19A	NDC80	HIST1H2BO	GRB7	KCNA5	SMC1A	CR2
NAA30	TCF20	NFKB2	XRCC1	PSMC6	HNRPA1P3	HSF1	PRKCH
STK17B	TEK	NHLRC2	APEH	ZNF84	EPHX1	HAND1	AP3D1
SMAD2	RNF123	NLRP3	CYP51A1	NRN1	ACE2	C15orf55	PCNXL3
RAB5B	ENO2	PLAU	HIST1H1E	LRDD	TSHB	DIAPH2	DDX17
PPP1R9A	JAK3	Q59GZ8_HUMAN	TBL3	LRP1B	HSPA4	GPD1	ZNF134
TRIB2	ATR	NOSIP	MYOF	ACOX2	EIF4A3	ZEB1	GNA12
HNRNPAB	MDH2	NPPC	CMAS	POU2F3	GRB14	STK24	CORO1C
WNT5A	MLL	NSDHL	HUWE1	AGT	TDRD7	ID3	CD59
ASAP2	PDZD2	NT5DC3	GTF3C1	CXCL13	CDC25B	LMNB1	EML4
LEMD3	ZBTB16	NUCB1	MCM4	DLGAP4	ANXA3	FBXO32	COX5A
HMGXB4	STYK1	NUPL1	HIST2H3D	PARK2	IL12A	TMOD3	PPP2R5A
OBFC2A	OPRM1	NY-SAR-48	SETD3	DGKI	MYOG	CDC42	NFYB
C11orf59	AFF1	ORC6L	HIST1H4C	MYBPC1	HEXB	IL2RA	EIF4A2
EIF4G2	TMPRSS2	PARP16	IRGQ	PFDN5	F13B	ALAS1	AMOT
KIT	BMX	PCYOX1L	NT5E	SMPD3	BTN3A3	TRIM63	ARL6IP6
TRIOBP	PDC	PDXDC1	IMMT	LRRC40	RORB	KIAA0152	YWHAE
IFIT5	NGF	PEX11B	NUP98	IMPG1	KRTAP5-7	FOXP3	PRPF39
PURB	STAT2	PFDN2	DNAJB6	DNMBP	TMPRSS6	EWSR1	C19orf44
ATF7IP2	TRIM31	PKN3	MCM5	DONSON	MORC4	TPPP3	SCAMP1
HDGFRP3	PNPT1	PLEK2	HIST2H3C	ALG3	RECQL	DMTF1	SEP15
VASH2	SPRED2	PLEKHK1	TJP2	C1GALT1C1	PPIC	SELL	PCDH7
MAN1C1	BTK	POLE	HIST4H4	DIS3	TINF2	LRPAP1	ATP9A
ANXA5	ARSF	POLE2	PTMS	RAP1B	CYTH2	FLI1	CANT1
HSPA14	HNRPD	PPA2	HIST1H3E	CA1	NKX2-5	AKT2	FRAT2
KBTBD6	TTF1	PPIL5	USP47	HIST2H2BC	XK	PDK4	LEF1
UFM1	AMACR	PRPF40B	NDRG1	C19orf56	PIB5PA	PDGFB	MKRN3
RBM12	VCAM1	PRRC1	SPTAN1	SRP14P1	GABRG3	PTPN12	ATP6V1G1
CAPRIN2	TYK2	PSCD1	CAPG	TAX1BP3	TMCC2	CD69	LRRC16A
KATNAL1	p27(Kip1)	PSIP1	SH3BGRL3	TRIM13	TMEM149	DGCR8	BLOC1S2
SLC5A3	Q53G95HUMAN	PSMC3IP	HIST1H2BA	C9orf95	SLCO1B1	LITAF	SFPQ
ZNF236	VKORC1	PSRC1	DDX10	ZNF435	ASPN	ACTG1	HOMER1
NAGK	EML6	PTGES2	CTTN	TOP1	GALT	CIB1	ZNF410
ARAF	PNPO	PTPLB	HIST1H4E	ZBTB25	DPYSL3	FASN	TMEM189
FAM73A	CYP2R1	RAC2	RNF40	RSAD2	FKTN	TOP2B	C9orf167
C16orf70	PCID2	RACGAP1	GYG1	DNAJC2	FTHL16	AKT1S1	MAP4K3
LSM14B	SUMO4	RAD51	PKP2	ARL4P	TFEB	SSSCA1	GMNN
MIDN	CDC73	RBBP5	HIST1H2AH	ENTPD7	DEC1	CDKN1C	ECH1
MEF2D	ATP6V0A1	RBM8A	EFHD2	TMEM165	TSTA3	WDR4	TSGA10
TCEAL8	DPT	RCC1	HIST1H4F	TNKS	HSD17B14	CCL26	URB2
SNAP47	EIF2C3	RECQL4	CAPZB	PODXL	TNS4	p57	UXT
CSNK1G1	RASD1	RFC4	PWP2H	TRAF1	IFNGR2	MAP2K4	INO80B
KDM2A	YY1AP1	RFC5	FAH	PSMC1	MATN3	TAF6L	AFAP
MRPL27	ELAVL4	RSF1	DDX24	SNRPC	KRT8P11	LIN28A	TNFRSF11A
PHC3	C1QBP	RUSC1	HIST2H2AA4	C16orf57	TPO	PPCS	HIST2H4B
METTL14	N-cadherin	S100A14	RSU1	RNASE1	HSPA1L	SETD7	KCNF1
VLDLR	PSD-95	S100A16	HIST1H4B	PIGA	LSM1	MSRB3	C9orf46
ARF6	ITGA	SEC31A	HIST2H2AA3	LHX6	DPF3	DPY30	NDUFB1
TMED5	EIF2AK2	SEPHS1	HIST1H3I	TUBD1	PHGDH	DUSP5	U6
SOCS5	TXNDC4	SFXN2	SMARCC2	C1orf183	USP20	BASP1	OSTF1
TMED7	PPP2R3C	SGOL1	GIGYF2	LIAS	COL4A5	CENPA	DDB2
CTNND1	KIAA0286	SHMT1	HIST1H3G	PTCD3	ODF2	GPR180	SMCY
ZHX3	KRT8	SHMT2	HIST1H2AG	TMEM93	CYP4F8	PAX3	HMGB3L1
TMEM168	ZRF1	SSX2IP	KTN1	MED22	P2RX2	AFF4	FOXD2
ANKRD29	KIAA1212	SULF2	HIST1H2AK	CDKL2	LYZ	FHL3	PAPPA
HSPB11	HSP90AA1	TACC1	HIST1H3D	SRP_euk_arch	FGL2	PLEKHA5	CCDC41
UBXN2A	D15Wsu75e	TACC3	STRAP	TSPAN13	RAB40B	SLC37A3	LILRA4
TCP1	SNPH	TBC1D1	AP2A2	RPLP1P4	STX1A	MFHAS1	PTPN1
PDLIM1	CCDC88	TERT	HIST1H3C	ATP5SL	HTT	ITPR1	SYNJ1
ST6GALNAC6	U69195	TGFBR3	CORO1B	SNRNP70	DUSP12	PLEKHA1	PCTP
RAB5C	FAM82C	SENP5	HIST1H2BJ	GCNT2	SLAMF1	XPR1	FOXN2
NUP54	TXNDC10	Q68EM8	M6PRBP1	ITFG1	APOF	PAPD5	MED19
BCL2L2	U88048	THC2611974	PPME1	ABP1	SERPINB2	DSC2	SLC39A6
FAM117A	MIRH1	THC2614876	CPT2	PCDHB8	HSD11B1	MOAP1	UVRAG
ZNF398	CEP70	THC2636523	HIST1H2AA	ACN9	PRR7	PAPD7	SLC7A11
SLFN11	RPGR	THC2654231	CDKN2AIP	ICT1	SLC28A1	YWHAH	REXO1
UBE3C	PPP1R2	THC2672257	DHX38	ARMCX2	C12orf5	UBXN4	KCNQ5
SPOPL	RBPJ	Q6DN14	HIST1H2AL	VNN2	NDUFB11	MFF	HAND2
SAR1A	DDEF2	THC2729899	H3F3A	TMC7	COASY	DNAJC27	KIAA1632
SHOC2	TMEM170	TIMM50	FAM3C	CHMP6	HIST1H2BC	ERGIC2	TEF
ELMOD2	MKRN1	TM7SF2	TCOF1	KIAA1033	LRRC20	SPRYD4	BRMS1L
BRD1	ATG7	TMC8	POP1	PLCB2	PQBP1	SLC9A1	PITPNA
SPTY2D1	DKFZp451O0517	TMEM164	EPS8L2	MT1M	ANXA1	GABBR1	LCOR
ZBTB47	ELL2	TMEM33	HIST1H3H	AUP1	SECISBP2	NEO1	EDEM1
KPNA6	METTL2A	TMTC1	KIF11	EIF4A1	GALR3	RNF207	ANP32E
STK38	EXT1	TOP2A	SURF4	VPS54	MRM1	TMEM188	MTMR9
IRF2	SLC4A1AP	TRIP13	IGF2BP3	OTC	FOXM1	CNIH	C5orf35
TSSK6	IL17RA	TSGA14	CDC20	S100A1	KIAA1045	PPP1R12C	TOB1
RNF146	H19	TUBA1B	HIST2H2BE	RGS20	FKBP14	C21orf91	MYO1B
SAMD4B	COG2	TUBB3	UBAP2	MEP1A	GSPT2	HBS1L	WASL
POLQ	RAPGEF1	TYW3	HIBADH	MCM3	UNC13A	NRXN3	USP22
LASP1	KCNN4	USP39	PROSC	HIST2H4A	NOX3	ANKRD46	RNF141
SNRPD1	C15orf41	VAMP8	ECD	SEC61G	TASP1	COPS2	FAM134A
MAPK1	CRLF3	VASP	UHRF1	ZNF141	GLI2	TEAD1	ZNFX1
SFRS11	VPS37D	VAV3	HIST1H4J	XRCC2	PSMB7	TES	SCAMP5
CAD	LIMD2	WDR62	MKI67	AP3M2	MAPKAP1	KCNC4	TMBIM6
SLC23A2	TNNI3	WDR68	KIAA0179	PRICKLE3	HERPUD1	NOVA1	VCL
XIAP	SLC7A6	WHSC1	PLCG1	MAGEA9	C4orf18	PRDM15	SCML1
HAUS8	RAB3D	WWTR1	TGM2	SOHLH2	ZNF551	MYCBP2	ZFAND6
C1orf96	EBPL	XPO1	EFNB1	NDUFA13	GDF11	NSF	TUSC2
HIST1H2BD	ZNF688	YWHAZ	CAPN1	NDUFB4	ABCG2	CNNM1	YIPF4
ZNF367	TPR	ZNF365	ZFR	PVALB	TCEB3B	RIT1	BRWD1
ZFYVE26	PIK3IP1	ZNF395	PYGB	ARRB1	FGGY	CCT6A	YOD1
FAF2	OXNAD1	HLTF	FAM62B	SOX5	OAZ2	PA2G4	PIP4K2C
NEDD9	IFIT1	FAM178A	AKR1A1	MDH1	NPTXR	GOLGA3	TMEM145
TSG101	SCLY	CHCHD10	APOL2	PFKFB3	KCTD14	UGP2	FAM96A
BNIP2	DISP2	ZNRF1	BAT3	LIG4	GKN1	CERK	PROCR
DDIT4	PGM2	CELSR2	RALB	ELAVL3	RPS6KC1	JMY	NLE1
DCAF7	FAM33A	NUDT21	HIST2H2AC	FKBP2	TULP2	HIVEP1	ZNF540
IRF2BP2	EFTUD2	CCNC	OGFOD1	TIMP1	TCF12	CDC27	HDHD1A
LAMC1	RAB28	PHF15	GORASP2	LRRC2	ZNF839	GFPT2	CHGB
VPS4A	FOLR1	TMED4	STAT1	PARP4	TRPM1	ADD1	PRRT3
NMD3	STX3	ING5	HIST3H2BB	C20orf10	RELB	TRIO	DIP2C
SC4MOL	CBWD2	ORMDL2	HIST1H4L	CRYGC	NOLA3	DUSP14	C11orf60
PKD2	SEMA3C	C19orf63	HIST1H1B	NYX	EXOC6B	USP28	SGMS2
TOR1AIP1	RTN2	UBE2M	NASP	PRYP4	CASQ1	C17orf39	SEC24C
TBC1D20	BCL10	WDTC1	JTV1	KLRC1	SCO2	MORC3	TCP11L1
AHCYL1	ZDHHC11	SGPL1	HIST1H4D	FOXE1	FICD	ATXN3	KIF13B
MAP7	FAM44A	PPPDE2	CLTB	MRPS28	HPS4	GOLGA8A	MTUS1
TSHZ3	ITIH4	KDELR2	HIST1H2AC	CYB561D2	GREM2	PTPRJ	KLF13
FBXL3	SFT2D2	SFRS4	DHCR7	TRMT2B	CYP27B1	CLIC4	BAK1
ACPL2	SH3D19	KDM5A	HIST1H2AB	ANKRD36BP1	IBSP	IDH1	SEL1L
SLC16A9	C9orf103	TRIM4	TNPO3	ARHGAP44	RPL17	AURKA	C17orf49
MAPRE3	PSME4	TNFAIP1	HIST1H3J	MST4	DERA	PAXIP1	EIF5A
CFL2	WWC1	PYGO2	HIST2H3A	TRANK1	SULT1B1	PIP5K1C	ARHGAP28
C11orf82	CHPT1	UXS1	HIST1H4K	LGALSL	PSME1	COL19A1	USP46
METAP1	SLC25A42	SNX3	H1FX	GREB1	PRYP3	MED29	ARHGEF3
MLL4	LYPD5	ZRANB2	NNT	DEFB4A	ZWINT	SMAD7	C17orf81
C6orf120	HOMER2	GLIPR1	HIST2H2AB	PRR5L	PCSK1	KIAA1279	BAG6
ZNF498	CREB3	NMU	HIST1H4I	hCG_1643653	GNB3	KIF3B	A4D2D3
NDFIP1	FKBP1A	CHCHD1	AP2M1	KIAA0947	PARK7	ZDHHC5	NOL4
F2R	VASN	RPL38	UBR4	POTEG	VTN	FAM91A1	B0UX85
F3	HK2	GOLGA4	HIST1H3F	POTEJ	PMF1	FAM160B1	B1AH89
DKFZp434N181	UQCRFS1	GMDS	NME5	PRPF40A	GAL3ST1	CCNB1IP1	EPC2
CENPL	POM121-like	MTMR12	GPR39	MTHFD2	CCDC28A	BSDC1
SNX15	PNRC1	ADNP2	TRIM17	APPL1	B3GALT1	BACH1
RNF34	COPS6	KCNK1	TMEM62	FHL2	NET1	CCDC117
CNN2	C3orf63	ANKRD36B	BTBD12	BCAT2	FES	SFRS13A
GLT25D1	SLC17A5	FIGNL1	FAM98B	KIAA1211	PPP1R10	BTBD3
