# Supplementary material for: A Systematic In Silico Mining of the Mechanistic Implications and Therapeutic Potentials of Estrogen Receptor (ER)-α in Breast Cancer
Source: PLoS One. 2014 Mar 10;9(3):e91894. doi: 10.1371/journal.pone.0091894 (PMC3948898; doi:10.1371/journal.pone.0091894)
Supplement: Table S7 — Novel predicted target genes of ER-α-regulating miRNAs. (XLS) [file pone.0091894.s008.xls]

## Sheet: Sheet1
Table S7. Novel predicted target genes of ER-α-regulating miRNAs.
Gene name
CALB2	ERI1	MATN1	WISP1	TMEM97	DAZL	SLC38A9	UBE2E2
EP400	KCNH7	SLC7A6OS	GOSR2	PGGT1B	KDM4C	CCBE1	ABI1
GPR123	THBD	ANKRD50	MYH10	PPM1E	CCDC22	HCN4	EHMT1
GOT1	XYLT1	LPP	PLEKHH1	PRIMA1	SLC36A2	TMEM132E	MACC1
SLC33A1	FAM192A	ADRBK1	STIM2	RAB39B	EDN3	USP38	GABRP
ACTN2	PCDH15	GAP43	LHX8	SCN2B	FBXO40	UBE2J1	LMBRD2
ADAM11	YAF2	ARHGEF6	GRIA4	SHISA6	PKP1	LYPD6	F13A1
AGFG2	EPS15	PPP2R3A	NAV2	SPHKAP	RBPMS	MTFR1	MSI1
AHDC1	DTNA	MAPK1IP1L	SLCO5A1	SYT2	ANKRD49	P2RX7	AP1S2
ENPEP	EPN2	DACH1	VPS26B	CAMKK1	ZNF639	RGS7BP	ETV6
AMBRA1	ABR	C9orf170	ECE2	UNC5A	MSN	TRIP12	ZNF579
ANKRD13A	ADCY7	PTPRB	EFHA2	GPSM1	CCRL1	IGF2	PLEKHH2
ANK2	ALPK2	HOOK2	EML1	PLEKHJ1	CILP	MEGF11	LZTS1
ANO1	ASB7	CD163	FBXO10	PRKAG2	SLC16A7	PRM2	SP8
ANKRD12	ATP10A	TMEM38B	PRPF19	CALCR	HRH4	C9orf66	RBM7
ANXA2	ATP1A2	MRC2	RELT	SSTR1	ITPK1	HMP19	KIAA1217
AP3B1	ATP2B2	VGLL2	GLTP	DCAF11	SYTL5	ABCA4	OLFML2B
AP4E1	ATP2C1	CLK3	NRIP2	CCNI2	GLIS3	EFR3A	PFKFB4
ARHGEF17	TBR1	GNG2	UNC13C	ENTPD6	RIC8B	WDFY2	RNF139
ASCL4	CSF2RB	BTLA	MAP3K4	KLF8	GLIPR2	TIFA	SYT3
ATP8B2	EDARADD	SOX11	OPHN1	B3GALT5	AKIRIN2	INTS4	TNFRSF1B
ADAMTS18	POSTN	ADRA2B	SEC62	ACRC	CAPN5	SEPT11	SYDE2
ADAMTS3	SYT6	IL21R	ZNF385A	MMAB	C14orf101	LMO3	NHLH2
ADAMTS9	SLC25A12	IPO8	FGD6	FGF11	USP48	GANAB	ZCCHC4
VAT1	ZDHHC23	TBC1D30	TMTC2	APBA1	TRPA1	EFR3B	CLK4
TBC1D22A	PACS1	CAPN6	RGPD8	NAIF1	ATP2A3	ZFYVE1	LPL
NHP2L1	JAKMIP1	FAM117B	HORMAD2	KCTD21	YPEL5	TNFSF13	MYPOP
RERE	CS	CHD7	FAM78A	CITED4	CNTD1	SEMA3A	RNF175
LZTS2	SYT11	PLAGL1	FASTKD5	HIP1R	GPRIN1	ATXN2	PVRL2
ICA1	DNAJB1	CLDN11	GALNT5	POLR3D	HAPLN4	OTOR	MTR
TBCEL	NF1	DENND4B	GDF6	BVES	PRKAB1	PGM3	MTMR10
FBXL16	DDX3Y	DSCAML1	PDE7B	FAM161A	SLC48A1	PLEKHG7	ETV1
CCDC88A	FRK	GRAMD1B	VIP	FBLN1	LZTR1	GLIS1	FCRL1
GZF1	RAF1	MS4A2	KCTD8	HNF1B	KLHL14	RASA2	ATG4A
NAPB	MBNL2	FNBP4	NIPAL4	FAM78B	OTUB2	NSUN4	FHOD3
TTYH2	R3HDM2	BAHCC1	KIAA1199	FBXW4	UNC5D	DPH5	RNF170
TINAGL1	MEMO1	PCDH11Y	STAB2	LIMK2	SYNJ2	IGSF5	UBE4B
MAEA	STXBP4	PCDH11X	YPEL3	TRPC4AP	LPPR4	SLC27A1	RBMS1
JAKMIP2	NRK	KCNJ3	PPP4C	PXK	IGDCC3	CLEC16A	KLHL5
MYO19	RPS6KA2	LMO2	MTSS1L	MNT	SRI	ADCYAP1	FOXN4
EFEMP1	CHD2	CYTH3	ZKSCAN2	RANBP10	HFE	UPF3A	LIPT2
RABGEF1	IL1R1	OLA1	MED14	ZNF22	MRVI1	ELMO1	PFKM
SLC25A43	BCAR3	GPR158	OSBPL10	DBNL	IRX2	FGF5	C13orf35
DIAPH1	CC2D1A	ZC3H6	RELN	BHLHE22	PPP2R1A	FKBP3	FAM19A5
NR5A2	CYB561D1	SGIP1	KIAA2022	AARS2	NETO1	RGS7	TOM1L1
DGKB	DCUN1D1	PPAP2B	HINT3	MBOAT7	PI4K2B	SNX24	ATP8B1
TRIM66	ICA1L	RASGEF1B	HNF4G	UQCC	CCDC85A	PRPSAP2	JMJD1C
TMEM196	ZBTB11	FBXL20	NEURL4	CAMK2B	CNOT2	SCAMP3	C8orf46
GABRB2	KIF3A	NCAN	ICOS	CACHD1	CNNM4	MAP4K4	CTLA4
FAM13C	SYNM	UBXN10	IER3	PADI1	HINFP	CCDC62	DLGAP1
ALAD	RNF216	MYLK4	NFKBID	C6orf47	DCLK3	CRISPLD2	SLC4A1
SLC12A5	HIP1	ARHGAP17	INSM2	ATP1B2	EHMT2	RSPO1	NUDT13
SLC44A5	NAALADL2	KCTD6	KCNJ1	AGPAT9	VTI1B	SLC7A8	TOB2
CLCN4	CCM2	NUP188	TLK2	DMRTA2	SLC26A9	TBC1D14	PTGDR
EMB	CDK13	SYNC	KLHL31	STX5	KCTD4	ADRB3	RBBP4
KPNB1	C8orf4	DTX4	LPAR6	CABP7	MED18	PXN	ATP6V0A2
LRRTM4	CHD5	TTYH3	ZNF329	NEK4	RIBC1	MYO1D	EXOC2
PTMA	CHST1	ZNF777	MAGI3	CLTCL1	PTPRA	DAGLA	FCHSD2
ITM2C	CNGA3	SDC4	MIER2	TBC1D22B	KCNE1L	SSBP3	BRWD3
STEAP3	CNR1	PCDH17	NEUROD4	SMYD5	UPF1	SPOP	SORBS2
BEND3	C16orf52	ITK	NFX1	TAF7L	TTC1	DLX6	CADM2
ARFGEF2	CSPP1	TYRO3	GRIN2D	ACER3	HECW1	SLITRK4	CNTNAP1
HLCS	FAM114A1	SCHIP1	OLFM3	MBNL3	CNGB3	FAM174B	C22orf31
C1QL1	TRIM23	GRM2	NAP1L3	MEN1	IMPA2	SLN	DIRAS2
MTHFD1L	SPOCK1	DDX52	PANK1	RHBDL1	NEUROG2	KCNJ12	EPB41L1
CC2D1B	FRAS1	SLC30A3	PATZ1	GGA1	SORD	CDH2	PTP4A3
SHROOM2	WDFY3	NRG3	LPCAT1	SOST	MPZL2	DERL2	HMBOX1
STAC	DENND1A	ZCCHC5	PDE3A	AVL9	TNFSF4	CSMD3	NEGR1
GAD1	DGKG	TRIM39	PDZK1IP1	USP2	TWF1	PHRF1	ZC4H2
EIF4E3	DHRS3	SIRPA	PLCH1	KCNIP1	TBRG1	ALS2CR8	HAS2
JUP	DNAJC16	KHDRBS2	PPM1H	TCF7	BAI3	TRAPPC10	REPS2
RBMS3	DKK3	AHCYL2	ZCCHC24	SMAGP	DACT1	ZFP2	WHAMM
IKZF2	DSCAM	CISD1	RCAN2	SEMA4A	NFATC4	TRIM52	BAZ2B
FGF12	DSEL	KCNA7	SLC35F3	TSPAN33	TTC28	MAP4K2	ADAM19
MTMR2	SLC26A7	NNAT	SLC9A4	PTPN9	CSRNP2	MAK16	CTAGE5
C7orf25	NCALD	ATXN7L3	SNN	CELA1	WFIKKN2	RAD18	USP30
CNTN4	UBXN2B	UBN1	SNAP25	LRFN2	CCDC18	PLCD1	LHX4
PIGZ	PLAA	SPRY4	UBE2NL	ADD2	ANGPTL6	AJAP1	ZNF280C
FAM19A4	MAGI2	GPR161	VAV2	SP6	KIAA1239	PACRGL	KCNK3
C3orf58	LRP2	GALC	RS1	SOX7	IL13RA1	AQP4	FRYL
C1orf173	SLC2A13	DCLRE1C	ZNF783	PLK3	HTR2C	DCDC2	PDE8B
CACNA1E	SULF1	ZNF827	FAM13A	C1orf168	OSR2	DDX19B	NLN
CA7	PPM1A	MSMP	GK	TSHZ1	CHML	HOXB6	SH3RF1
C4orf46	LRRK1	FNDC5	AFAP1	NFASC	FAM124B	DDX19A	NECAP2
ALCAM	MPPED2	FBXO45	GOLM1	MARK4	SLC30A8	MRS2	PLXND1
C5orf30	EMX2	WNK4	ZFAND3	PHC1	PBX2	DIP2A	DNAJC13
CELF6	EPHB3	PALM2-AKAP2	GPR125	EDAR	ANKRD6	ACTR10	DLGAP3
CSGALNACT1	EPHX4	ANO6	PAPSS2	WIZ	TMEM45B	LRIG2	DLL4
CLDN14	EREG	NUMBL	SHC4	SDK1	EIF3A	COL14A1	EPB41L4A
CNOT6L	EVI5L	ACSL6	TXN2	T	C4orf33	UHRF2	USPL1
C15orf56	KIAA2026	PLEKHG3	SHE	FGFR1OP	C6	LOR	JDP2
COG3	CDC42BPA	CCNYL1	IGLON5	MFNG	SLC36A4	COL24A1	TMEM26
COG6	NPAS3	ADCY6	PDE10A	PIGR	GPC6	RGS6	TRPC1
COL18A1	NUAK1	BIRC6	PNKD	MKL1	EPS8	C11orf84	KCNAB3
SLC31A2	WDR44	GLRX5	TFAP2C	SYT5	RBMXL2	RAB43	YBX2
CPEB1	FRMD4A	NDRG3	COL4A6	EYA2	ELF2	MYO15A	INHBA
CXCL11	FRMPD2	ARL15	ADA	INPP5J	SLC2A12	TMSB4X	INTS2
MPP3	FAM43A	FADS1	ADAMTS17	MCF2L2	CR1	FBXL14	KCTD1
ZNF131	FAM83F	CERCAM	ADAMTS7	TSPAN2	GIMAP4	CTTNBP2NL	ROCK1
MGAT1	FBXO48	CADM3	ZBTB40	C4orf19	PAQR5	USP33	C18orf54
ARHGAP24	FIBIN	CREB3L1	TMEM169	ILDR2	TRIM5	ANKRD34B	RNF43
PPIP5K2	FLNC	ITIH5	COL7A1	OS9	CYBB	SMARCB1	PLCL1
IPO11	FOXD4L1	PGP	CEP68	TTBK1	MLLT3	COL4A3	UNC80
MDGA1	KCNT2	NAA20	UBTF	PRDM16	ANTXR2	PARVA	SKP1
RNF150	SLC37A1	SLC13A3	EML5	HTR2A	HNRNPC	SOS2	LUC7L3
CSDA	GLRA3	DCLK1	ERP44	SLC9A8	PHF21A	FSTL5	RGS5
DLGAP2	GDA	ZNF691	GPX7	MAMSTR	FCRL4	CSMD1	PAX2
DLX3	RALGPS1	ARHGAP20	XKR6	VPS33B	CHCHD3	ADAMTS19	FRMPD4
DNAJC3	NBEAL2	WIPI2	HAS3	PTH	VPRBP	MAB21L1	ZMIZ1
DRD2	WWP1	OSCP1	NCKAP5L	ARL3	GOLGB1	RBM46	FAM160B2
LEPRE1	RORA	LEPREL1	HMCN1	TEX19	TLL1	SYT10	DIO2
FAM135B	INO80	CASR	HPCAL4	GLS2	NTM	DSCR6	IQSEC1
ZNF354A	ZNF710	PTPRR	MFAP2	SYT4	TPST2	THAP2	BDH1
PLEKHA2	ITPRIPL2	FERMT2	SLC22A7	UBQLNL	EMP2	PRKCD	NEU1
RANBP17	PLA2G10	PCDH9	TAF11	SPAG7	KNG1	ATPAF1	GALNT14
KCNMB2	HIC1	NDP	SERPINF2	ITGA10	OPCML	B4GALT4	ZNF624
LYVE1	TNFRSF12A	ISLR	INA	IL15	COL6A6	HPGD	TDG
PITPNM2	ULK2	WNT4	ATG4B	ESPN	DEPDC4	PPP1R3D	CDC42BPG
RALGDS	RFX1	PCM1	LRRC7	ZC3H11A	KAL1	PLCB1	ABHD6
RBM24	PDE4A	FNTA	FUK	FAM60A	HS3ST3A1	TMEM86A	SPTB
PHLDB2	KCNA4	TFAP2D	CTNND2	MBD1	ZNF536	ITPRIP	PCSK7
HMGXB3	SLC24A3	IL10RA	ZCCHC17	HOXC11	SENP7	LNX2	SULT4A1
MAP1A	PCDHA2	IP6K1	FAM107A	TMEM154	HTR4	KCNQ4	EBF4
RANBP2	PI15	FAM65B	RASGRP4	DDX54	MTFMT	DBR1	NSMCE4A
MICAL2	PSD	DCAF10	C2CD4A	CDC42EP3	TNIK	COL11A1	KRT81
RAB3IL1	SAMD8	CSRNP1	GPR85	EBF1	TEPP	PCDH18	SBK1
LECT1	SLC25A34	EXOC3L2	CACNB3	CAMK2N1	BCMO1	KCNE4	SOX10
MDGA2	SYN1	SEMA5B	C8orf37	GABBR2	SLC2A4	LARP4B	CPNE8
SLC16A12	TGM3	ZNF518B	C14orf28	C1RL	MYOZ2	SEPT10	NSUN7
EHD4	TMEM47	DOLPP1	CNTN2	TRO	LIN52	TCF15	SEPT14
ENTPD5	USP12	TRAK1	TRIM41	MRPL35	PRR15	SYNPO2L	LRP5
EPHB4	VCPIP1	SH2D2A	DPYSL4	KCNB1	PLTP	PTPRN2	PIPOX
FAM155B	VTI1A	KCNAB1	PTPRM	ISM1	C10orf62	FXYD3	IFT20
FBRS	VSTM2B	FCHSD1	CBFA2T3	REP15	CD160	BTN2A1	C7
XPO4	YTHDF2	RASSF5	RCAN1	KIAA0556	C22orf46	HSF5	YPEL2
MYPN	ZBTB7B	PLA2G15	SPCS2	CDKL4	EPB41L5	NOMO3	ZC3H12A
SASS6	ZNF654	ANGEL1	ELMOD1	TUBA4A	AKAP6	LRRC4	HECW2
KCNK4	ZPLD1	ZYX	PID1	LRRC58	CSMD2	FHDC1	FNIP2
PLBD1	CASK	CAMKV	SVOP	MAGED4B	PAX8	LDB3	ANK3
CAMKK2	LY75	BHLHE41	PRKD1	MAGED4	ZNF48	ETAA1	OSBP2
VAMP1	VAT1L	RIC8A	WSCD2	YEATS2	IMPG2	CDC42BPB	INADL
KLHL1	ATP11A	SLC22A17	TRIM67	KCNIP3	TEX13B	C12orf68	FGF1
UACA	UTY	APLN	MYRIP	SUPV3L1	CEACAM16	POU3F1	LAT
L3MBTL4	HS2ST1	VPS37C	FAT2	KRTAP4-12	PTPRT	ZBTB7A	SH3KBP1
PLBD2	ADRB1	RAB4B	FAT4	PRSS23	ANGPTL4	KIAA1328	MAB21L2
ZC3H10	RCOR3	DNAJC21	FBXO30	BRF2	RIPK1	XIRP1	ZBTB43
SLC38A4	NME7	YWHAQ	MGAT5B	CACNA1B	MGAT3	SH2D3C	CPSF4
FAM46D	CCDC152	EYA1	HCN3	IPCEF1	XKRX	PLEKHA6	SLC1A3
FLRT3	PIKFYVE	COL21A1	STAC2	PAN2	CDADC1	DNTTIP1	CCK
FRMD6	C6orf222	WIPF2	LGI1	MAMDC2	MTUS2	FAM100A	C5orf42
FTSJD1	DOCK3	ABCA12	LYPLAL1	TMEM220	MTCP1	SLC45A3	LPAR1
PRRX1	RIN2	ABCB9	OLIG3	SLC5A9	SORBS1	PCDH1	GPRC5B
RHOJ	FKBP15	AGRN	SVIP	C4orf26	POC1B	FZD8	PNMAL1
GNPNAT1	GPR153	AIDA	TUSC5	SALL4	DDX23	ATP5F1	LIPH
GLDN	GPCPD1	ALDH4A1	ESYT3	ATP5L	HOXC9	PSMD12	CACNA1A
GMEB2	SBF2	TFAP2B	FAM73B	MLL5	TMCC3	CBL	CCDC71
GPR124	RBM20	APBA2	CRISPLD1	GPM6A	PHACTR3	WWC3	CDK18
GTPBP3	ZNF831	ASAH1	SDR42E1	SYT7	ANK1	PDCD10	CECR6
SMOC2	PDCD1LG2	ASPH	NEUROG1	CXorf23	WSCD1	VIT	C10orf114
SIK3	GNPDA2	ADAMTSL3	RXFP2	MKX	MAPK8IP3	AMPH	CLPP
IFFO2	PRRG1	ADAMTS10	RALGAPB	MCAM	CLASP2	N4BP2L1	CEP135
SHC1	DENND5B	ATXN10	ARHGEF4	TTBK2	JAKMIP3	HLF	CSRP2
MAN1A2	MASTL	PTGER3	SCN2A	GFRA2	SPNS2	CNKSR2	C2CD2
PPARGC1B	SAR1B	MDFI	DLG2	TCEB1	RBM15	MAPK10	NDUFS4
NEDD4	ZNF597	SFXN4	ACOX1	SFRP2	SCN8A	ARMCX1	KDM1B
SCRIB	TAGAP	UAP1	ALPK1	MAGED1	DAB2IP	GRAMD3	PCYT1B
RNF169	DRD1	PCNX	ANGPTL2	SP100	NIPAL3	CASKIN1	KIAA1609
NID2	IRAK4	B3GNT7	ANGPT2	TBC1D8B	AADACL4	PTPN20A	FAM71F1
IPO4	MBD5	KIAA0146	ANO4	ANO3	APBB3	PTPN20B	TSPAN31
ZNF280D	KIAA1467	RUVBL2	APLF	PLIN1	PUS7L	MRPL49	FAM72B
ONECUT1	PDE4B	GRAMD1C	ACTR3B	ANKS1B	NEK11	SLC8A3	FZD1
ZFP90	ZIC4	MAN2A2	ATP2B3	TRMT12	NLRC3	NELL2	ABAT
SLC25A24	ALG6	PSMA1	CACNA1D	AFF3	CWF19L1	NTF3	GPR3
UBR1	PKP4	CA10	B3GALTL	STARD9	SDHC	S100A10	KIAA1432
NUTF2	ZNF287	KCNK2	SLC12A6	UBA6	STXBP5L	XKR8	DLX2
PRDM6	NAP1L5	PIP5K1B	B4GALNT1	GALNT2	RNASE11	MARK1	LRRN1
TMEM87B	RBM25	TAPT1	PIGH	C3orf17	SCRN3	CLVS1	GAB1
UHRF1BP1	ATP6V1E1	FAM172A	CCNG2	SNX1	EHHADH	ZNF563	HOXC13
HUNK	GLB1L3	CACNA2D3	TRPM4	CTBP2	TBL2	ZNF568	TCTEX1D4
EN1	HEXIM1	NRBF2	NAB1	FAM189A2	CIZ1	SLC25A37	SPOCK3
PLSCR3	ANKHD1	TMEM194B	ARHGAP6	STEAP4	TMEM155	ZFP82	MED12
INHBB	IGSF8	SRL	RAVER2	C5orf47	LIX1	ZNF699	TRHDE
ITPKC	PRDM10	NEK2	BZW2	ENAM	EME1	HCN1	CCDC140
ITGB4	PLCXD3	NGFR	BCL9L	KLHL6	SLU7	KLF15	FGFBP3
TBC1D8	NLGN4Y	SLFN5	EXTL2	PRDM5	ENY2	CNKSR3	SRRM3
SHC2	MPP2	ITGA5	CAMK1G	SNAP29	FAM131B	MYO1E	PTPN18
KCNA1	ADCY1	B4GALNT4	KALRN	SPTBN4	HS3ST1	DNAJA4	ESRRA
KCNH5	MYH1	CNOT1	DPF1	RAB3IP	PICALM	ADAMTSL1	GTPBP2
LEP	PIP4K2B	SLC6A1	SLC9A9	ESRRG	TCHP	LRBA	GMIP
MEGF10	CCDC82	NPEPPS	KCNS3	LINGO2	PACSIN1	LRRC32	KIAA1841
MUM1L1	TNFAIP6	GRIA3	GPC1	MARCH7	FRMD7	GABRA1	SEMA4D
PCSK2	LYPLA1	TOMM40L	MRAS	RIMS2	FXR2	TNS1	SEMA4F
NPY2R	IYD	NKAIN1	NAMPT	CHIT1	SLC35E3	PQLC1	VAX1
OGDHL	KIAA1737	ENDOU	ROCK2	VPS13B	RBM17	SCN9A	C10orf54
OPN3	NDUFA3	FAM126A	MAPKBP1	IL16	KIAA1429	C3orf62	CLVS2
OSBPL11	SHB	INPP1	CADM4	PPP3CB	LPIN2	LMO1	TMSB15B
OTUD7B	GALNT12	C7orf41	CALML4	DDX50	KIAA0355	DIP2B	NDST3
PALMD	VRK3	FAM184A	CPLX1	GGT7	ZNF396	CNTNAP2	EIF3J
PCDH10	KCNIP4	BCORL1	CPLX2	RSPO2	KHDRBS1	PDAP1	RND2
PHACTR4	TMOD1	BMP3	CRAMP1L	XKR4	LRFN1	HAUS3	WSB2
PIGM	INTS6	BRSK1	CUX2	PCDH19	LRRTM3	B4GALT1	IRX5
TMEM63A	B3GNT1	ST3GAL6	PHOSPHO1	TMC6	MUC21	SETX	AP3B2
TBC1D4	WDR36	TFPI	RAP1GDS1	TOMM70A	NR1D1	CDH13	CCDC64
RBM11	SPSB4	ZZZ3	ELOVL6	ZFP106	OLFML3	ZFP30	RALGAPA1
RHOBTB1	POM121C	MAPKAPK3	PDP1	UNK	OSBPL6	SIX2	SLC18A2
SCUBE3	TOX3	CABP1	ENTPD4	PADI2	OTP	ZNF470	CHST10
SGSM1	PAX9	COLQ	NEFM	CD93	RTKN2	MFAP3L	CABLES2
SHROOM4	DNM3	GLRA2	TSEN54	VOPP1	SIAH3	LRRK2	SLC39A13
SHISA2	LRIG1	KIAA2018	RALBP1	C19orf57	SP2	TRDMT1	GAPT
SMAP2	ESRP1	LIMK1	ZSWIM4	PHF14	STK17A	GOT2	SLITRK6
SRGAP3	RBPMS2	TMUB1	GHR	PDS5A	TEDDM1	CARD11	PAIP1
TRERF1	IL12B	NRP2	PIK3R2	PLA2G3	ZNF764	C6orf89
TRIM55	MAGEB2	CDYL	TRPC6	KIAA0753	FAM169B	MLF1
UBASH3B	OTUB1	FBLN2	SLFN13	KIF26B	ZNF343	ZNF181
