# Supplementary material for: A Systematic In Silico Mining of the Mechanistic Implications and Therapeutic Potentials of Estrogen Receptor (ER)-α in Breast Cancer
Source: PLoS One. 2014 Mar 10;9(3):e91894. doi: 10.1371/journal.pone.0091894 (PMC3948898; doi:10.1371/journal.pone.0091894)
Supplement: Table S8 — Significantly differential genes identified from transcriptional microarray data (No. E-MTAB-1196). (XLS) [file pone.0091894.s009.xls]

## Sheet: Sheet1
Table S8. Significantly differential genes identified from transcriptional microarray data (No. E-MTAB-1196).
Gene name
CXCL12	CYFIP2	LOC347376	UBQLN1	TRMT112	LOC728820	TCEAL4	DAD1	LOC388532	IGFBP4	ACVR1
TUBA3D	FBXO3	CLPP	RPL23AP7	PPIC	TAXREB107	POP7	SIVA	BANF1	HIST1H4K	ERBB3
KRT13	CSNK1G3	C1orf35	PSMA3	SEC11C	COPE	SEPW1	LOC441743	EDF1	UBL5	BMPR2
PKIB	MYO6	C1orf86	LOC646294	LOC441506	EIF4E2	PIGP	LOC100133565	EIF3K	COX7A2	ANXA3
TFF1	TAX1BP1	SKA2	LOC728031	FLJ20021	APRT	LOC91561	FDX1L	LOC440575	C11orf10	ASAP1
PLAC1	CDS1	LOC730052	JTB	DNLZ	CAPNS1	BATF	LOC100131205	S100A11	NDUFB3	SCAMP1
SOX3	DHX29	RPL8	MYL12A	ISOC2	SMUG1	C1orf97	ERP29	SNRPC	MT2A	FOXJ3
FOXC1	EDEM1	LOC391833	LOC730255	C6orf129	OSTC	ANKRD39	DGUOK	LOC653314	NOP10	LCOR
E2F2	DICER1	NPM3	C9orf46	UCRC	C11orf48	AK2	LY6E	ATP6V0C	C1orf53	RND3
RLN2	LOC644334	PAFAH1B3	LOC401397	RPS14	LOC647285	GOLT1A	PSMG4	PHPT1	LOC440957	RNF19A
GREB1	MAL2	MCTS1	LOC645138	LOC100131787	RPL11	PRDX4	RPL14	DBNDD2	RPS21	DCP2
XBP1	FAM107B	LOC645157	ZNF280D	NUDT14	STX8	LOC728128	NUDT22	VAMP8	LOC646785	SLC4A7
CYP26B1	PPP2R5E	PTMA	MORN2	C14orf166	METTL5	RPL18A	LSM5	CUTA	PEBP1	RB1CC1
IL17RB	CDC2L6	LOC647361	LOC643997	MRPL32	LOC346950	RNF7	LOC440926	RABAC1	FKBP2	MARCH7
MGC16121	SCML2	LOC390298	GEMIN6	MRPL51	C7orf68	SHFM1	TMEM141	LOC646942	LOC100130178	YPEL3
SYTL4	CBX6	TAPBP	CRIP2	LOC646630	LOC100130308	HIST2H2AC	CST3	SNORD104	ATP5J2	EFNB2
RET	WDFY1	LOC728658	VPS29	LOC389816	RPL7	LOC646753	NDUFAF2	DPH3	LOC100130070	PLK2
CA2	PRICKLE2	CSTF3	NAT5	BRP44L	PSMA6	CCDC90A	MGP	DCXR	LOC127295	ACBD3
STC2	CLIP4	LOC440991	HDDC2	HIST1H2BK	FKBP11	LOC729466	GAR1	RPL27A	C4orf48	DDIT4
CA12	FXR1	LOC441013	CNIH4	GAGE12J	RAB32	LOC648729	LAGE3	RPL17	LOC648622	FAM49B
LOC100130886	FAM174B	LSM10	G6PD	LOC729217	LOC647856	TMEM134	BRI3	TMEM219	MT1X	NCOA3
CDC45L	UBR2	REXO2	MRPL35	MYL6B	TAF10	UBE2G2	FAM96B	GPX4	C17orf61	CCNDBP1
CALCR	LANCL1	LOC731640	B2M	RHOC	ATP6V0B	NACA	PSMG1	OLFM1	CCDC72	DIP2B
TPD52L1	IGDCC3	C9orf89	LOC100130892	GUK1	LOC729768	GSTT1	NDUFS5	RPL19	Magmas	SERINC1
ADORA1	LOC728059	COMMD4	PSENEN	EIF6	LOC645166	COMMD1	EBPL	SPCS1	LOC729236	CPE
MYB	NCKAP1	LOC387930	LOC100128936	MRPL43	RGS10	LOC730107	LOC100128353	NDUFA12	UQCRQ	TSC22D1
UHRF1	SPTLC1	LOC653377	LOC285053	RPS3A	ATP6V1F	RPS15	LOC375295	NHP2	MIF	NEBL
RAB31	MUM1L1	LOC124512	LOC391532	TMEM4	HIST2H2AA4	LOC100129650	MRPL27	CSTB	LOC347292	PAPD4
VTCN1	TMEM106B	CD63	PGLS	CARHSP1	MRPL40	TIMP1	RPL29	SF3B14	LOC441377	KIAA1147
SERHL	CTNNB1	YWHAB	C11orf59	UBE2L6	LOC730278	LDOC1	NDUFS4	LOC389342	LOC729279	IFIH1
EFEMP1	GTF2IP1	LOC644039	C17orf79	MGMT	SELK	SNRPB2	PFDN6	LOC728517	LOC400948	FEZ2
ACHE	CUL2	ATP6V1G1	LOC255783	MGST3	UFC1	ATP6V0E1	ATP5H	HIST2H2AA3	BOLA3	DAAM1
BCAS1	USP32	ZFAND2A	LOC730029	MRPL23	PRDX1	FAM127A	DBI	LOC729769	NDUFB2	PTPN12
RAB27B	TXNRD1	BEX1	TBCB	PSMG2	C19orf43	RPL9	TMEM126A	C6orf115	LOC644889	RASA1
PTPRK	ZNF148	KRT7	SNHG8	PPDPF	GTF2IRD2B	RNASEK	CYB5A	BAX	LOC440055	PRKAR1A
N4BP3	EIF4G3	CUEDC2	COX4I1	NFU1	BTF3	LOC644863	MDK	CKLF	LOC729776	ID2
CDKN2B	USO1	PLCG1	LOC100128196	TSEN34	LOC645683	SNHG7	INO80C	LOC100129553	PCBD1	C20orf108
MIR21	LNPEP	UBB	HLA-A	CIRBP	NDUFA8	CLDN7	C7orf30	LOC648294	LOC440927	AGR2
TNFRSF11B	IRF2BP2	ARSD	LOC729964	ZNF593	CWC15	C9orf119	C9orf116	C1orf41	C12orf57	CITED2
OAS2	CYP1A1	LOC100131866	C17orf49	C16orf91	PTPRF	RPS13	NGFRAP1	LOC648771	SEC61G	SCYL2
ALDH1A3	FTSJD1	NOL7	LOC729841	LYPLAL1	VKORC1	GTF2A2	LOC728484	OCIAD2	LOC729646	WSB2
TP53INP1	TIA1	LOC389435	LOC650518	CIP29	POLR2L	LOC643531	KRTCAP2	CHCHD5	LOC728453	CLIP1
HOPX	MED23	LOC649821	LOC440027	NME1	MGC72080	ZMAT5	NDUFS8	CLIC3	LOC728937	C3orf57
ACAA2	SENP6	LOC646567	LSMD1	F12	LOC550643	MRPL21	LOC729887	ZNF428	COX7C	FTHL8
OXTR	KIFAP3	CALR	CYC1	EEF1E1	CAMK2N1	LOC100131187	NDUFB6	RPL35	LOC644928	RAD21
IFIT1	FAM104A	PCGF1	LOC643438	PSMA5	NDUFB10	NDUFS3	C19orf60	LOC730754	LOC100133477	RNF150
ST8SIA4	PPP3CB	INHBB	LOC649946	LOC728324	TP53AP1	HIGD2A	TOMM5	RPS9	LOC388789	MIR1978
RAP1GAP	PPM1A	IFI35	RBM42	KPNB1	LOC643358	TMEM14C	CHCHD9	RPL26L1	LOC644191	LOC100133812
EPAS1	REEP5	LOC730324	TMEM14D	C1orf123	PSMB2	MRPL20	NDUFAB1	LOC729903	MGC4677	NDUFA3
S100A16	EPHA4	HIST1H1C	C20orf24	LOC128192	DDT	MAPBPIP	LOC100132795	MEA1	PRPF19	LOC401115
KIAA0513	TDRD7	ZDHHC12	MRPL17	PIGF	USMG5	NS2TP	TIGA1	C19orf53	UQCRB	RPL38
SERPINB1	KIAA0494	H1FX	MRPL14	WRNIP1	POMP	MRPS18B	ANAPC11	UCHL3	LOC100133328	ATP5I
CGN	OSBPL9	LOC100132673	LOC650157	NUTF2	U2AF2	MRPL11	TMEM99	IFITM2	LOC100130003	S100A13
KAT2B	FERMT2	MRPL12	CDC26	LOC284230	RPL14L	ATP5D	LOC645037	KIAA0101	C14orf156	C20orf52
YPEL5	ZNF322A	U2AF1	RRAS	C12orf45	LOC389168	RPS17	BCL7C	LOC391656	SNRPG	ROMO1
CCNG2	RYK	LOC148430	M6PRBP1	SH3BGRL3	DPCD	C7orf59	AP2S1	CYBA	C19orf33	LOC100131905
PGM5	FAM149B1	LSM2	THOC7	CIB1	LOC644511	ARD1A	LOC729789	LOC731365	SNHG6	RPS26
NUAK1	PREI3	RPL5	ASCL2	LOC646200	LOC284821	PTS	ROBLD3	NDUFB8	COX7B	LOC646195
SPRY1	APPL2	LOC136143	C5orf32	COMMD3	PRDX2	LOC145853	LOC647784	CCDC56	ATP5E	UPF2
BCAR3	CSDE1	ETF1	RPS6	BLVRB	LOC729926	PSMB3	S100A10	EIF1B	LOC100131387	DPM3
ENC1	ROCK2	LOC652545	LOC727984	ZNHIT1	POLR3K	METRN	SLC35B2	HCFC1R1	LSM7	HIST1H4C
SHISA2	INTS6	RTN4	APOA1BP	PPIH	LOC441876	NDUFS7	LOC649447	SSBP1	TXNDC17	C20orf199
TSC22D3	IFNGR1	FKBP3	POLR1D	LOC730740	C2orf28	BST2	ICAM3	C8orf59	BOLA2	RPL36
SLC31A2	C1orf218	C18orf21	LOC647099	CCDC59	HES4	LOC390354	LOC729679	MYH9	RBX1	LOC100131801
KRT80	FBXL5	FUBP3	CETN2	ACYP2	DCTN3	RPL39L	ARMET	POP5	COX17	LOC654194
CFTR/MRP	PUM2	LOC727761	LOC392437	CSNK2B	EXOSC5	COX5A	N6AMT2	IFI6	SNHG9	TOMM7
CALML5	ZNF627	RPL32	PTRH1	DNASE1L1	NDUFA7	MRPS17	LOC388564	LOC441246	C12orf62	RPS29
ERMP1	ENPP1	LOC100129681	C9orf23	RPS5	MARCKS	MTHFS	MRPS11	FBL	RPA3	TFF3
LYPD3	AP1G1	LOC643008	LOC653505	TMEM14B	ARPC3	LOC648000	POLR2F	GNG5	LOC653737	RNF181
MYADM	RRM2B	EXOSC3	CLIC1	C16orf13	LOC652071	ERCC1	RPL10A	MRPL13	NDUFC1	S100P
WASL	TRIM24	LOC729200	RPL37A	LOC644029	DCTPP1	PFDN5	DEF8	MRPL34	LOC100128731	LRP10
C8orf83	APPBP2	LOC220433	NME4	EMG1	TMEM208	TMEM179B	LOC100129685	MYL6	ATP5L	ATAD2
PLCB1	KLF9	LOC100134504	RAC1	LOC645173	LOC649548	FTL	IAH1	LOC645174	LOC100132499	AFTPH
GPR160	SLC35F5	LOC729009	FOXK1	LOC100133931	LOC441453	TMEM93	TCEAL3	PXMP2	LOC205251	LOC727826
FAM160B1	HSPA4	LOC440063	BASP1	TRAPPC2L	TMUB1	TMEM60	ITGAE	HINT1	COMMD6	RNF5P1
CA5B	KBTBD2	LOC392285	PSMB7	LOC646819	KRT81	PMVK	LOC388339	LOC646766	LOC641768	LOC653232
DMRTA1	MYO9A	LOC387841	LOC728666	COMMD5	IGFBP5	PABPN1	SDF2L1	NDUFA11	NDUFA2	PTPLA
EFNA1	ARHGEF16	SNHG3-RCC1	TMBIM4	FLJ43681	TRAPPC2P1	HSPE1	RPL23A	C3orf10	LOC100131785	DNCL1
LOC145837	FAM62B	LOC387791	RPS4X	EXOSC4	TAGLN2	KIAA0114	PRRT3	CHCHD2	COX8A	GAGE4
DUSP1	RSPRY1	LOC100130446	MAPK3	LOC402644	AAGAB	GABARAPL2	GAGE12G	VPS28	H1F0	SNHG5
GRHL3	NRP1	LOC100129742	SERPINH1	TMEM54	MRPL41	SEC61B	CKS2	TMSL3	POLR2I	KDM5B
TNS3	C1orf71	NUDT5	PSME1	LOC653773	GTF2H5	MRPL50	C19orf24	LOC648390	MRPS18C	MPZL2
MME	CPNE3	LOC100131672	CCDC53	C1orf57	LOC388707	SFT2D1	UXT	H3F3A	LOC650646	CEACAM6
KIAA1600	CGGBP1	LOC100132658	HSPC171	LOC729608	PRDX5	MIDN	RAB25	COX6B1	LOC653156	TACC1
GPR81	HEATR6	FTHL11	LOC388076	UQCRFS1	SF3B5	CMC1	C16orf61	LOC730187	SNRPF	HOXC13
EFHD1	COL4A3BP	LOC642892	HRSP12	HEBP2	PDCD5	SS18L2	ICT1	MGC71993	LOC100133273	PICALM
TGFB2	TOP2B	BIK	LOC541471	LOC642197	MRPS33	MRPL33	UQCRH	MDP1	NDUFB7	LRRC1
DRAM1	SMARCA5	LOC100129028	PPPDE2	LOC402057	ETFB	EIF3G	MRPL55	C14orf179	C6orf125	PHF5A
GABBR2	TLK2	PPA2	ERH	LOC442454	C9orf169	SPDEF	NDUFB11	IFITM1	LOC643284	MCEE
COBLL1	AP3M1	JARID2	ISG20	LOC388621	LOC729406	CDKN3	TIMM9	LOC728492	LOC100129379	DCI
RAPGEF2	PIAS1	LOC388720	GAGE12I	NFX1	HSPBL2	MGST1	HINT2	PSMB10	ATOX1	ZNF511
TMPRSS2	MON2	FTHL12	MAGOH	POLR2G	S100A14	CRB3	FAM96A	LOC728576	MT1A	PCNA
VAMP5	ZBED5	LOC642828	SDHB	LOC654121	TNFRSF12A	LOC729500	GSTO1	LOC100130932	LOC645899	SFXN2
CDK6	DLD	RPS27A	ALG5	ARL2	LOC728693	PPP1R14B	UBA52	TMEM160	LOC729362	TSKU
NCOA7	PPP1R2	FTHL2	SFN	ALG1L	LOC374395	ZNHIT3	PSME2	LOC286444	LOC648638	COG3
LGALS8	GLUD1	LOC100129657	PPIAL4A	LOC100133390	HADH2	BCL2L2	LOC645058	PNKD	RPS28	GRAMD1A
PMEPA1	C4orf41	LOC402694	CD58	LOC729208	RPL7A	NDUFAF3	LOC388556	TMEM189-UBE2V1	LSM3	ATL2
RCAN1	STK38	C17orf45	C10orf32	HEBP1	PIN1	LOC100130506	MRPS12	LOC100128060	LOC100132457	N4BP2L2
ERBB2	CCDC128	SUMO2	LOC283412	LOC389787	CCDC58	DYNLL2	LOC441775	MRPL22	C19orf70	FBXO11
DKK1	SELT	TM9SF3	GGCT	RPL13L	H2AFJ	AES	ZNF329	APOD	RPL34	KIAA1429
CAST	PHF20L1	LOC284393	CNPY2	LSM4	COX6A1	AYP1p1	LOC651436	DYNLRB1	LOC728782	CSNK1A1
MXD4	DDX60	LOC100129882	DPM1	LOC653658	HBXIP	TPRKB	S100A9	KRT10	TSTD1	CHMP2A
KRT86	DHX36	TATDN1	C8orf40	LOC347544	NDUFB5	LGALS1	UBE2E1	C19orf50	SIII	TMEM126B
SAMD9	LMBRD1	IDH1	CHCHD8	LOC390345	LOC653147	POLR2H	LOC388588	MRPS24	C7orf55	TECR
MATN2	DHX40	OAS1	PFN1	GAGE5	SSR4	ZBTB4	LOC729798	LOC100134537	COX5B	LOC644790
KLHL24	STXBP3	PLEKHF2	LOC100130633	LOC439953	LOC645688	WBP2	PITX1	SNRPD2	LOC100129902	GALK1
RASD1	USP8	HPS3	LOC728973	CLEC11A	FAM195A	C2orf79	LOC124220	LOC729742	MRPL53	DKFZp434N035
KIAA1370	HNRNPAB	PRKCH	RPLP2	TRAPPC4	LOC727821	RPS24	LRRC26	C14orf143	LOC100129599	LOC100008588
TMEM135	C19orf48	LOC728499	PPCS	SDHAF1	LOC391370	MGC3196	IFI27	TMEM191B	LOC100131713	LOC731985
KIAA1522	THOC4	LOC645381	ELOF1	LOC729340	LOC148413	LOC728139	POLR2J3	TCTEX1D2	LOC642989	HRASLS3
LOC647859	METTL11A	RBL2	LOC100129118	C/EBP	LOC391019	LOC728229	DPY30	LOC440733	SERF2	FUNDC1
NT5E	LOC100128266	OAT	LOC100130553	LOC729402	C14orf109	WIBG	ISG15	C14orf112	RPS15A	RPS19BP1
NUDT7	CENPN	KLHDC2	CCDC34	PARK7	BAD	PTRH2	RPL21	LOC729535	NDUFA13	RPS20
KLHL5	TK1	SOCS2	LOC134997	RPS12	TOMM22	C11orf67	PTTG3P	LOC644315	LOC402175	LOC644937
WHITE	NR2C2AP	GALNT10	RPS6P1	LOC642250	ALKBH7	MRPL54	TMEM167A	LOC653079	LOC651064	TIMM23
BTG1	LOC731049	CHD6	C15orf24	NUP62	LOC645296	SCNM1	GAGE2B	TSPO	BLOC1S1	RANBP1
PJA2	HEY2	LMCD1	LOC644907	LOC100130775	C1orf50	LITAF	RPS16	TBCA	LOC644934	LOC730004
ITGAV	ACOX2	SYTL2	PMS2L5	MGC87895	MRPL18	LOC644563	PYCARD	C21orf51	LOC100132291	PRICKLE4
ID3	RNASEH2A	GOLGB1	AHNAK	NDUFB9	CFD	BCAS3	LOC647030	CHCHD1	LOC647037	LOC441073
PTGER4	LOC729816	KTN1	LOC100130154	SCAND1	C16orf33	RPL12	ZNRD1	SSSCA1	S100A6	SLC39A4
C1orf63	CENPM	H19	MTCP1	UBE2T	RPS8	NEDD8	LOC647307	LOC729301	RPLP1	EI24
ZDHHC7	C3orf26	LOC643161	LOC729774	HNRPUL2	MMP9	NT5C	RPS18	FAU	RPS27	LOC441131
RAPGEF6	PHLDA2	SLC29A1	HIST3H2A	MKKS	FAM173A	RPL31	MRPL36	LMTK3	LOC100132488	MGST2
TGFB3	LOC651816	MCM2	FLYWCH2	ATP5S	LOC389156	GCHFR	DDA1	LOC341457	LOC728428	C6orf48
PPL	IMP4	PCP4	C6orf160	FIS1	GTF3C6	ARF5	C9orf142	MRPS21	LOC100134273	ACTR1B
SLC2A10	GINS2	NBL1	LOC643863	OCEL1	CD99	PLA2G1B	ATP5O	MSRB2	TMSB10	TRIOBP
GRB14	NXT1	XRN2	RPS10	LOC389101	BUD31	RPL30	LOC728590	SERF1B	IFITM3	GLRX
NBEA	LOC100130562	NFAT5	C6orf108	LOC285741	RPS11	COX6C	RPS7	MB	LOC647302	GSTK1
BCL2L1	GLA	NAMPT	NOP16	LOC100127993	LOC644914	SOD1	SNRPA1	NME2	LOC728823	RIGprotein
SH3BP4	SNHG15	MEF2D	PTPMT1	C2orf24	TRAPPC6A	TMEM85	LOC100129424	NENF	NDUFA4	TFPT
TBC1D9	RAD51C	APBB2	HSPC111	LOC729843	IFI27L2	TOMM6	LOC728553	SRP14	LOC100131196	C19orf56
ZNF217	C7orf40	CASD1	TPT1	NME3	LOC644879	MRPS23	LOC728481	LOC389404	LOC440737	SURF1
SHROOM3	MTP18	GLTSCR1	LOC645979	LAMP1	NDUFV2	VPS35	HIST1H2BD	RPL24	LOC338870	DYNLRB2
MYO1B	LOC340260	PSD3	LOC644310	LOC100129141	LOC100129759	LOC441763	MT1F	NCRNA00219	LOC651202	EEF1B2
PARP9	MCM10	CLDN1	TMEM205	PSMB4	CETN3	CRABP2	ISCU	LOC651894	SNX6	RPP21
RFTN1	FABP5L2	PCNX	TIMM17B	COMTD1	ENSA	C8orf38	SRP19	CKS1B	MIR1974	C21orf57
KYNU	DNAJC12	DMXL2	NOSIP	MPV17	NSA2	HNRPUL1	ATPIF1	MRPS15	ITGB1	DYNLT1
S1PR3	MCM7	EXOC1	TMEM14A	LOC401019	AURKAIP1	TMEM147	CISD1	ATP5G2	SLC25A24	DYNLL1
TUFT1	MND1	DHX32	C11orf51	ANAPC10	PSMB6	H2AFZ	CLTB	MRPS6	NET1	MRPS28
HBP1	RFC4	ANK3	C3orf14	FRG1	STRA13	HSD17B10	LOC440335	POLE4	EIF4G2	TRAPPC5
CAB39	TDG	KITLG	SPCS3	C6orf173	TRAPPC1	MRPL24	LOC391126	CCDC23	XPOT
ARHGAP12	CTSD	FRMD6	C10orf35	C7orf47	SRP14P1	LOC727865	UBE2C	ENY2	MATR3
KIDINS220	LOC652595	TMED7	LOC644464	ZMYM6	NME1-NME2	LOC729617	THEM2	EXOSC1	KIF5B
C21orf70	LOC100132742	DUSP23	DRAP1	PTTG1	RPS27L	C14orf2	FAM127B	ATP5G1	LOC728244
