# Supplementary material for: A Systematic In Silico Mining of the Mechanistic Implications and Therapeutic Potentials of Estrogen Receptor (ER)-α in Breast Cancer
Source: PLoS One. 2014 Mar 10;9(3):e91894. doi: 10.1371/journal.pone.0091894 (PMC3948898; doi:10.1371/journal.pone.0091894)
Supplement: Table S9 — Significantly differential genes identified from transcriptional microarray data (No. E-GEOD-10061). (XLS) [file pone.0091894.s010.xls]

## Sheet: Sheet1
Table S9. Significantly differential genes identified from transcriptional microarray data (No. E-GEOD-10061).
Gene name
KRT4	RLN2	GFRA1	SLC29A3	RABGAP1L	KLHL24	VAMP5	PHLDA1	KRT7	ADIRF	ABCC3
GABBR2	STC1	GREB1	PPL	DHRS2	ST3GAL5	RCAN1	ACSL1	ELF3	EPAS1	VTCN1
UPK1A	PEG10	LRRC49	ATP2C2	GOLM1	STAT4	MUC1	SLC1A1	SLC2A10	MAFF	PPFIBP2
VGLL1	NPY1R	CXCL12	C4orf19	ACP6	MGLL	SH3YL1	KLK6	SLC31A2	ALDH3B2	FAM13A
GPNMB	CSGALNACT2	CALCR	PRSS8	GPR143	SCCPDH	GATM	LIMCH1	TM4SF1	MGP	GALNT12
KRT23	MYBL1	MLLT11	BATF	IGFBP5	PSMB10	CAMK2N1	RGL1	PZP	EHF	MAOA
HCAR3	TMPRSS3	THBS1	BHLHE40	EFHD1	CTSA	BCL6	BLNK	KIAA0513	RAB26	EGR1
PSCA	ATP2B4	BCL2	SAT1	EPHA2	SLC2A6	ACAA2	KRT86	DPYD	Q8WYV6	CALML5
ALDH1A3	SYT1	SSFA2	FHIT	RAB27B	SLIT1	EGLN3	TNS3	ARHGDIB	KRT20	MALL
CEACAM6	BRCA2	ESR1	TXNIP	LOC441453	ELF5	CLDN1	CCNG2	CAST	COLEC12	AQP3
IGFBP3	MACF1	SLC7A11	CRAT	PTGER4	RRAGD	BTG2	BCL2L1	KLF5	TMPRSS2	ITGA6
EMP1	SACS	PGR	ZNF750	PKP1	TGFBI	FGF13	GDPD3	ZFP36L2	DIO1	GPER
CYP4B1	ADCY1	SULF1	CLDN9	CYBRD1	ALCAM	GDF15	ASAH1	DDIT4	TSC22D3	SHH
S100P	PTBP2	FAM134B	GPRC5A	APOBEC3B	SOX9	UAP1L1	SMAGP	CTSH	IL1R1	GRAMD3
CAPN2	GCA	SEMA3D	KMO	LXN	HSD17B11	ABLIM3	PLLP	STON1	CTGF	ST6GALNAC2
QKI	KLC1	HEY2	CRYM	C18orf1	MSX2	NDRG1	DHRS3	NUPR1	TNFRSF21	SLC17A5
HMGCS2	KIF1B	C6orf62	SEMA5A	TRIM2	LY6E	LMO2	PCP4	H2AFY	CXCR4	GSTM4
UPK3B	MYRIP	HNRNPA1	ASCL1	KAT2B	EPS8L1	FMO5	CSTA	HES1	ABCC4	RFTN1
OLFML3	C4orf43	MKI67	DMD	AKR1B10	MPZL2	DAB2	CDC42EP3	ABCG1	UPK2	DRAM1
BCAS1	SGK1	LUM	SGK3	PALMD	A2M	SPRY1	PPP1R3C	C1orf106	TAGLN
