# Supplementary material for: A Systematic In Silico Mining of the Mechanistic Implications and Therapeutic Potentials of Estrogen Receptor (ER)-α in Breast Cancer
Source: PLoS One. 2014 Mar 10;9(3):e91894. doi: 10.1371/journal.pone.0091894 (PMC3948898; doi:10.1371/journal.pone.0091894)
Supplement: Table S10 — Validated target genes of ER-α-regulating miRNAs confirmed in MCF-7 breast cancer context. (XLS) [file pone.0091894.s011.xls]

## Sheet: Sheet1
Table S10. Validated target genes of ER-α-regulating miRNAs confirmed in MCF-7 breast cancer context.
Gene name
CXCL12	BCL6	PHF20L1	PPP2R5E	KRT7	B2M	IGFBP5	SEC61B	NDUFS8	MATR3	PLK2	CAST
SOX3	EGLN3	DDX60	CDC2L6	PLCG1	C11orf59	TRAPPC2P1	SFT2D1	ANAPC11	KIF5B	ACBD3	MXD4
FOXC1	BTG2	DHX40	SCML2	UBB	C17orf79	TAGLN2	MIDN	SLC35B2	C14orf2	DDIT4	KLHL24
E2F2	NDRG1	STXBP3	CBX6	HIST1H1C	HLA-A	AAGAB	SS18L2	POLR2F	RPS27L	FAM49B	RASD1
GREB1	DAB2	USP8	WDFY1	H1FX	C17orf49	S100A14	MGST1	PRRT3	SNRPC	NCOA3	KIAA1370
XBP1	SLC17A5	HNRNPAB	PRICKLE2	U2AF1	C20orf24	CCDC58	PPP1R14B	UXT	DBNDD2	CCNDBP1	TMEM135
CYP26B1	ST3GAL5	TK1	CLIP4	ETF1	MRPL17	H2AFJ	BCL2L2	C16orf61	VAMP8	SERINC1	KIAA1522
IL17RB	SCCPDH	NR2C2AP	FXR1	RTN4	RRAS	NDUFB5	DYNLL2	ICT1	DCXR	NEBL	NT5E
RET	SLC2A6	HEY2	LANCL1	FUBP3	M6PRBP1	FAM195A	TPRKB	NDUFB11	RPL27A	PAPD4	BTG1
CA2	RRAGD	ACOX2	NCKAP1	EXOSC3	THOC7	C14orf109	POLR2H	FAM96A	RPL17	KIAA1147	PJA2
STC2	TGFBI	RNASEH2A	SPTLC1	BIK	C5orf32	BAD	ZBTB4	MRPS12	GPX4	IFIH1	ITGAV
CA12	SOX9	PHLDA2	TMEM106B	PPA2	POLR1D	TOMM22	WBP2	S100A9	SF3B14	DAAM1	ID3
MYB	EPHA2	GINS2	CTNNB1	JARID2	CETN2	MRPL18	RPS24	UBE2E1	HIST2H2AA3	PTPN12	PTGER4
UHRF1	CYBRD1	RAD51C	CUL2	TM9SF3	C9orf23	CFD	WIBG	DPY30	C6orf115	RASA1	C1orf63
RAB31	APOBEC3B	MCM10	TXNRD1	IDH1	NME4	MMP9	PTRH2	TMEM167A	BAX	PRKAR1A	ZDHHC7
PTPRK	TRIM2	DNAJC12	ZNF148	OAS1	RAC1	BUD31	C11orf67	RPS16	ZNF428	ID2	RAPGEF6
CDKN2B	AKR1B10	MCM7	EIF4G3	PLEKHF2	FOXK1	TRAPPC6A	LITAF	C9orf142	MEA1	CITED2	TGFB3
TNFRSF11B	BHLHE40	MND1	USO1	PRKCH	BASP1	SRP14P1	ARF5	ATP5O	UCHL3	SCYL2	GRB14
ALDH1A3	SAT1	RFC4	IRF2BP2	RBL2	PSMB7	EI24	SOD1	RPS7	KIAA0101	CLIP1	NBEA
TP53INP1	FHIT	CTSD	TIA1	OAT	MAPK3	PPIC	VPS35	SNRPA1	MYH9	RAD21	BCL2L1
ACAA2	TXNIP	PHF5A	SENP6	SOCS2	SERPINH1	ISOC2	CRABP2	HIST1H2BD	IFI6	RPL38	SH3BP4
IFIT1	GPRC5A	PCNA	KIFAP3	LMCD1	PSME1	RPS14	HNRPUL1	ISCU	GNG5	HIST1H4C	TBC1D9
ST8SIA4	SEMA5A	SFXN2	FAM104A	KTN1	CCDC53	BRP44L	HSD17B10	SRP19	PXMP2	S100P	ZNF217
EPAS1	ASCL1	TSKU	REEP5	H19	HRSP12	RHOC	MRPL24	CLTB	C3orf10	IGFBP4	SHROOM3
S100A16	DMD	ATAD2	EPHA4	MCM2	PPPDE2	EIF6	TRIOBP	UBE2C	H3F3A	HIST1H4K	MYO1B
KIAA0513	SGK3	KRT4	TDRD7	XRN2	ERH	MGST3	GLRX	TFPT	COX6B1	UBL5	PARP9
SERPINB1	SHH	GPNMB	KIAA0494	NFAT5	SDHB	TSEN34	EIF4E2	C19orf56	TMEM189-UBE2V1	PEBP1	HBP1
CGN	THBS1	IGFBP3	APPL2	MEF2D	ALG5	CIRBP	APRT	TCEAL4	MRPL22	FKBP2	CAB39
KAT2B	BCL2	EMP1	CSDE1	APBB2	SFN	NME1	CAPNS1	BATF	DYNLRB1	UQCRQ	ARHGAP12
SPRY1	SSFA2	QKI	FBXL5	CASD1	DPM1	PIGF	RAB32	AK2	MRPS24	MIF	KIDINS220
ENC1	ESR1	PPFIBP2	PUM2	GLTSCR1	CHCHD8	SH3BGRL3	TAF10	RNF7	TSPO	SEC61G	KDM5B
TSC22D3	SLC7A11	EGR1	AP1G1	CLDN1	PFN1	CIB1	ATP6V0B	SHFM1	CHCHD1	COX7B	TACC1
CALML5	C6orf62	COLEC12	APPBP2	DMXL2	PPCS	COMMD3	ATP6V1F	HIST2H2AC	SSSCA1	TXNDC17	ACVR1
ERMP1	HNRNPA1	CTGF	KLF9	KITLG	CCDC34	BLVRB	HIST2H2AA4	CCDC90A	FAU	BOLA2	ERBB3
LYPD3	MKI67	TNFRSF21	SLC35F5	TMED7	C15orf24	ZNHIT1	MRPL40	TIMP1	MB	C12orf62	BMPR2
WASL	STC1	CXCR4	HSPA4	GRAMD1A	AHNAK	CCDC59	UFC1	SNRPB2	NENF	RPA3	ANXA3
FAM160B1	PEG10	TAGLN	KBTBD2	ATL2	HIST3H2A	UQCRFS1	PRDX1	ATP6V0E1	MRPS15	NDUFA2	ASAP1
EFNA1	CSGALNACT2	ELF3	MYO9A	FBXO11	PTPMT1	POLR2G	C19orf43	FAM127A	ATP5G2	COX8A	SCAMP1
DUSP1	MYBL1	DPYD	FAM62B	CSNK1A1	TPT1	ARL2	GTF2IRD2B	GTF2A2	POLE4	H1F0	FOXJ3
TNS3	ATP2B4	KLF5	RSPRY1	AFTPH	TIMM17B	PARK7	BTF3	MRPS18B	DYNLT1	LSM3	LCOR
MME	SYT1	ZFP36L2	NRP1	FBXO3	NOSIP	NUP62	PTPRF	METRN	MRPS28	SERF2	RND3
EFHD1	BRCA2	HES1	CGGBP1	CSNK1G3	TMEM14A	LAMP1	VKORC1	NDUFS7	ATP5G1	NDUFA13	RNF19A
TGFB2	MACF1	C1orf106	HEATR6	MYO6	GALK1	MPV17	DDT	COX5A	FAM127B	RPLP1	DCP2
COBLL1	SACS	PHLDA1	TOP2B	TAX1BP1	SKA2	TIMM23	POMP	MRPS17	DAD1	TMSB10	SLC4A7
RAPGEF2	PTBP2	ACSL1	SMARCA5	CDS1	CSTF3	UBQLN1	U2AF2	MTHFS	CST3	IFITM3	RB1CC1
TMPRSS2	GCA	SLC1A1	AP3M1	DHX29	C9orf89	MYL12A	DCTN3	PFDN5	MGP	NDUFA4	EFNB2
CDK6	KLC1	LIMCH1	PIAS1	EDEM1	CD63	C9orf46	NDUFA7	TMEM93	EBPL	SNX6
NCOA7	KIF1B	RGL1	MON2	DICER1	YWHAB	CRIP2	MARCKS	TMEM60	MRPL27	ITGB1
PMEPA1	SGK1	BLNK	PPP1R2	MAL2	ATP6V1G1	CNIH4	DCTPP1	PABPN1	C7orf30	NET1
ERBB2	ITGA6	MUC1	STK38	FAM107B	BEX1	G6PD	TMEM208	GABARAPL2	NGFRAP1	EIF4G2
