# Supplementary material for: A Systematic In Silico Mining of the Mechanistic Implications and Therapeutic Potentials of Estrogen Receptor (ER)-α in Breast Cancer
Source: PLoS One. 2014 Mar 10;9(3):e91894. doi: 10.1371/journal.pone.0091894 (PMC3948898; doi:10.1371/journal.pone.0091894)
Supplement: Table S11 — Novel predicted target genes of ER-α-regulating miRNAs confirmed in MCF-7 breast cancer context. (XLS) [file pone.0091894.s012.xls]

## Sheet: Sheet1
Table S11. Novel predicted target genes of ER-α-regulating miRNAs confirmed in MCF-7 breast cancer context.
Gene name
EFEMP1	INHBB	NDUFA3	YPEL3	CALCR	IGDCC3	ADCY1
KPNB1	MUM1L1	GALNT12	TLK2	SMAGP	MPZL2	PRPF19
PTMA	PALMD	INTS6	ZNF329	C4orf19	GOLGB1	ROCK2
ALCAM	SHISA2	KLHL5	NFX1	CDC42EP3	MTCP1	YPEL5
COG3	ANK3	LMO2	FAM13A	CAMK2N1	ENY2	GRAMD3
SLC31A2	IL1R1	CISD1	GOLM1	GABBR2	PICALM	S100A10
RNF150	BCAR3	FERMT2	PNKD	MRPL35	KIAA1429	DIP2B
FRMD6	DHRS3	ASAH1	RCAN1	ATP5L	OLFML3	WSB2
FTSJD1	SULF1	PCNX	MYRIP	MARCH7	TDG	KRT81
ZNF280D	PPM1A	TMUB1	LYPLAL1	PPP3CB	FKBP3
SLC25A24	NUAK1	CLPP	CCNG2	HOXC13	FAM174B
NUTF2	TNFRSF12A	NDUFS4	NAMPT	PKP1	PLCB1
